# Supplementary material for: Profiling grapevine trunk pathogens in planta: a case for community-targeted DNA metabarcoding
Source: BMC Microbiol. 2018 Dec 14;18:214. doi: 10.1186/s12866-018-1343-0 (PMC6295080; doi:10.1186/s12866-018-1343-0)
Supplement: Supplementary file 1 — Text S1. Assembled amplicon sequences produced by the GTAA primers. Amplicons were sequenced with Sanger. Each sequence description includes the GenBank accession number to the best hit of the custom database created in this study as well as identity and coverage of the alignment. (FASTA 2 kb) [file 12866_2018_1343_MOESM1_ESM.fasta]

#Additional File 1: Text S1 (FASTA). Assembled amplicon sequences produced by the GTAA primers and sequenced with Sanger. 

>Eutypa_lata_GTAA similar to KU320617.1 (0.99 identity and 0.98 coverage)
TCTTTCAATACGGATCTCTTGGTTCTGGCATCGATGAAGAACGCAGCGAAATGCGATAAGTAATGTGAATTGCAGAATTCAGTGAATCATCGAATCTTTGAACGCACATTGCGCCCATTAGTATTCTAGTGGGCATGCCTGTTCGAGCGTCATTTCGACCTTCAAGCCCTAGCTGCTTGGTGTTGGGAGCCTATCTCCGGATAGCTCCTCAAAAGCATTGGCGGAGTCGCGGTGGCCCCAAGCGTAGTAATTCTTCTCGCTTTAGGTGTGTCACGGCTGACGTCTTGCCGTTAAACCCCCAATTTTTTAAATGGTTGACCTCGGATCAGGTAGGAAA

>Phaeoacremonium_minimum_GTAA similar to AY786143.1 (0.99 identity and 0.99 coverage)
ACTTTCAACAACGGATCTCTTGGTTCTGGCATCGATGAAGAACGCAGCGAAATGCGATAAGTAATGTGAATTGCAGAATTCAGTGAATCATCGAATCTTTGAACGCACATTGCGCCCGCTAGTATTCTGGCGGGCATGCCTGTCCGAGCGTCATTTCAACCCTCAGGCCCTGGTTGCCTGGTGTTGGGGCGCCGCGTCCCCTCAGCGGGCGCGGGCCCCGAAAGTCAGTGGCGGGCTCGCCAGGACTCCGAGCGCAGTAGTTTACACCTCGCTGCGGAGGACCTGGCGGGTTACCCAGCCGTAAAACACCCCAAACTTCTAAGGTTGACCTCGGATCAGGTAGGAAA

>Diplodia_seriata_GTAA similar to KC020170.1 (1.00 identity and 0.99 coverage)
ACTTTCAACAACGGATCTCTTGGTTCTGGCATCGATGAAGAACGCAGCGAAATGCGATAAGTAATGTGAATTGCAGAATTCAGTGAATCATCGAATCTTTGAACGCACATTGCGCCCCCTGGCATTCCGGGGGGCATGCCTGTTCGAGCGTCATTACAACCCTCAAGCTCTGCTTGGTATTGGGCGCCGTCCTCTCTGCGGACGCGCCTTAAAGACCTCGGCGGTGGCTGTTCAGCCCTCAAGCGTAGTAGAATACACCTCGCTTTGGAGCGGTTGGCGTCGCCCGCCGGACGAACCTTCTGAACTTTTCTCAAGGTTGACCTCGGATCAGGTAGGAAA

>Neofusicoccum_parvum_GTAA similar to JF271762.1 (1.00 identity and 0.98 coverage)
ATTTCTTTCAACAACGGATCTCTTGGTTCTGGCATCGATGAAGAACGCAGCGAAATGCGATAAGTAATGTGAATTGCAGAATTCAGTGAATCATCGAATCTTTGAACGCACATTGCGCCCCTTGGTATTCCGAGGGGCATGCCTGTTCGAGCGTCATTTCAACCCTCAAGCTCTGCTTGGTATTGGGCCCCGTCCTCCACGGACGCGCCTTAAAGACCTCGGCGGTGGCGTCTTGCCTCAAGCGTAGTAGAAAACACCTCGCTTTGGAGCGCACGGCGTCGCCCGCCGGACGAACCTTTGAATTATTTCTCAAGGTTGACCTCGGATCAGGTAGGAAA

>Phaeomoniella_chlamydospora_GTAA similar to AB278179.1 (1.00 identity and 0.99 coverage)
TCTTTCAACAACGGATCTCTTGGTTCTGGCATCGATGAAGAACGCAGCGAAATGCGATAAGTAATGTGAATTGCAGAATTCAGTGAATCATCGAATCTTTGAACGCACATTGCGCCCTTTGGTATTCCGAAGGGCATGCCTGTTCGAGCGTCATTATCAACCCTCAAGCCCGGCTTGATATTGGGTCCATATCAACTTTCATAGAAGATAGGCCCGAAAGATAATGGCGGCGTCAAGAATGACCCCAGGTGCAGCGAGCAATCAAGCATACACTGAGGTGGTCCTCTTGGCCTGGCCCTATTGTTTTGTTGCAGAACTCTCAGGTTGACCTCGGATCAGGTAGGAAA

>Diaporthe_ampelina_GTAA similar to KC343016.1 (0.99 identity and 0.99 coverage)
TTTCTTTCAACAACGGATCTCTTGGTTCTGGCATCGATGAAGAACGCAGCGAAATGCGATAAGTAATGTGAATTGCAGAATTCAGTGAATCATCGAATCTTTGAACGCACATTGCGCCCTCTGGTATTCCGGAGGGCATGCCTGTTCGAGCGTCATTTCAACCCTCAAGCCTGGCTTGGTGATGGGGCACTGCTCCCCCCCCCGGGGAGCAGGCCCTGAAATCCAGTGGCGAGCTCGCCAGGACCCCGAGCGCAGTAGTTAAACCCTCGCTCCGGGAGGCCCTGGCGGTGCCCTGCCGTTAAACCCCCAACTTCTGAAAGTTTGACCTCGGATCAGGTAGGAAA
