# Supplementary material for: Profiling grapevine trunk pathogens in planta: a case for community-targeted DNA metabarcoding
Source: BMC Microbiol. 2018 Dec 14;18:214. doi: 10.1186/s12866-018-1343-0 (PMC6295080; doi:10.1186/s12866-018-1343-0)
Supplement: Supplementary file 2 — Table S1. Table with GenBank accession numbers and sequences retrieved from the NCBI used as a database for primer evaluation. TP: True Positive, FP: False Positive and FN: False Negative. (XLSX 124 kb) [file 12866_2018_1343_MOESM2_ESM.xlsx]

## Sheet: ncbi_exp_table
Additional File 2: Table S1 (XLSX). List of filtered sequences retrieved from the NCBI used as a database for primer testing and test results per primer. TP: True Positive, FP: False Positive and FN: False Negative.
NCBI accesion	Genus	Species	GTAA	BITS	SP	Sequence
EU552144.1	Botryosphaeria	cf.	FP	FP	FP	ATGGCTTAGTGAGGCCTTCGGACTGGCTCAGGGAGGTCGGCAACGACCACCCAGAGCCGGAAAGTTCGTCAAACTACGTCATTTAGAGGAAGTAAAAGTCGTAACAAGGTTTCCGTAGGTGAACCTGCGGAAGGATCATTACCGAGTTGATTCGAGCTCCGGCTCGACTCTTCCCACCCCATGTGTACCTACCTCTGTTGCTTTGGCGGGCCGCGGTCCTCCGCACCGGCCTCCCTTAGGGGGCTGGCCAGCGCCCGCCAGAGGACCACAAAACCCCAGTCAGTGAACGTCGCAGCCTGAAAATCAAGTTAATGAACTAAAACTTTCAACAACGGATCTCTTGGTTCTGGCATCGATGAAGAACGCAGCGAAATGCGATAAGTATTGTGAATTGCAGAA…
GQ857657.1	Botryosphaeria	dothidea	TP	TP	FN	TTGAAGAAAAAATGTAACAAGGTTTCTGTAGGTGAGCCTGCGGAAGGATCATTACCGAGTTGAATTCGGGGCTCCGGGCCCGAATCCTCCCACCCTTTGTGTACCTACCTCTGTTGCTTTGAGCGGGGCCGCGGTCCTCCGCGGCCGAGCCCCCCCCCCCCGGGGGGTGGCCAGCGCCCGCCAGAGGACCATCAAACTCCAGTCAGTAAACGATGCAGTCTGAAAAACATTTAATAAACTAAAACTTTCAACAACGGATCTCTTGGTTCTGGCATCGATGAAGAACGCAGCGAAATGCGATAAGTAATGTGAATTGCAGAATTCAGTGAATCATCGAATCTTTGAACGCACATTGCGCCCTTTGGTATTCCGAAGGGCATGCCTGTTCGAGCGTCATTA…
JQ411393.1	Botryosphaeria	dothidea	TP	TP	FN	TGGAAGTAAAAGTCGTAACAAGGTTTCCGTAGGTGAACCTGCGGAAGGATCATTACCGAGTTGATTCGGGCTCCGGCTCGATCCTCCCACCCTTTGTGTGCCTTTTTCTTTTGCTTTGGCGGGCCGCGGTCCTCCGCGTCCGGCCCTGCTCCCCGGGGGGTGGCCAGTGCCCGCCAGAGGACCATCAAACTCCAGTGAGTAAAACGATGCAGTCTGAAAAACATTTAATAAACTAAAACTTTCAACAACGGATCTCTTGGTTCTGGCATCGATTATGAACGCATCGAAATGCGATAAGTAATGTGAATTGCAGAATTCAGTGAATCATCGAATCTTTGAACGCACATTGCGCCCTTTGGTATTCCGATGGGCATGCCTGTTCGAGCGTCATTACAACCC…
KT192418.1	Botryosphaeria	dothidea	TP	TP	FN	TCTTCCGTAGGTGAACCTGCGGAGGGATCATTACACAAATATGAAGGCGGTCCTGCAACCTCTTGGKGTTCCAACCTCTGTTGCATTGGGCCGTTGTCCTCCGCGGCCGCCCCCCTCCCCGGGGGGGTGGCCAGCGCCCGCCAGAGGACCATCAAACTCCAGTCAGTAAACGATGCAGTCTGAAAAACATTTAATAAACTAAAACTTTCAACAACGGATCTCTTGGTTCTGGCATCGATGAAGAACGCAGCGAAATGCGATAAGTAATGTGAATTGCAGAATTCAGTGAATCATCGAATCTTTGAACGCACATTGCGCCCTTTGGTATTCCGAAGGGCATGCCTGTTCGAGCGTCATTACAACCCTCAAGCTCTGCTTGGTATTGGGCACCGTCCTTTG…
EU520175.1	Botryosphaeria	dothidea	TP	FN	FN	TCCGTAGGTGAACCTGCGGAAGGGATCATTAAACACAGTAGTTCTCTACTGATTTTGGGGGAGTCGRRMKCSSCSGWTTCMTCSCACSSWTTGYGTASCTAMSTCTSYTGCTTTSKCSRKCCKYGGTCYTYYGCGGCCGCCCCCCTCCCCGGGGGGGTGGCCAGCGCCCGCCAGAGGACCATCAAACTCCAGTCAGTAAACGATGCAKTCTGAAAAACATTTAATAAACTAAAACTTTCAACAACGGATCTCTTGGTTCTGGCATCGATGAAGAACGCAGCGAAATGCGATAAGTAATGTGAATTGCAGAATTCAKKGAATCATCGAATCTTTGAACGCACATTGCGCCCTTTGGTATTCCGAAGGGCATGCCTGTTCGAGCGTCRTTACAACCCTCAA…
JX559377.1	Botryosphaeria	dothidea	FP	FP	FN	TCCGTAGGTGAACCTGCGGAAGGATCATTACCGAGTTGATTCGAGCTCCGGCTCGACTCTCCCACCCAATGTGTACCTACCTCTGTTGCTTTGGCGGGCCGCGGTCCTCCGCACCGGCGCCCTTCGGGGGGCTGGCCAGCGCCCGCCAGAGGACCATAAAACTCCAGTCAGTGAACTTCGCAGTCTGAAAAACAAGTTAATAAACTAAAACTTTCAACAACGGATCTCTTGGTTCTGGCATCGATGAAGAACGCAGCGAAATGCGATAAGTAATGTGAATTGCAGAATTCAGTGAATCATCGAATCTTTGAACGCACATTGCGCCCCTTGGTATTCCGAGGGGCATGCCTGTTCGAGCGTCATTTCAACCCTCAAGCTCTGCTTGGTATTGGGCCCCGT…
JX139033.1	Botryosphaeria	dothidea	TP	TP	FN	TAAGTCACTGCACTTTGAACCGTTCCGTAGGGGACCTGCGGAAGGATCATTACCGAGTTGATTCGGGCTCCGGCCCGATCCTCCCACCCTTTGTGTACCTACCTCTGTTGCTTTGGCGGGCCGCGGTCCTCCGCGGCTGCCCCCTCCCCGGGGGGTGGCCAGCGCCCGCCAGAGGACCATCAAACTCCAGTCAGTAAACGATGCAGTCTGAAAAACATTCAATAAACTAAAACTTTCAACAACGGATCTCTTGGTTCTGGCATCGATGAAGAACGCAGCGAAATGCGATAAGTAATGTGAATTGCAGAATTCAGTGAATCATCGAATCTTTGAACGCACATTGCGCCCTTTGGTATTCCGAAGGGCATGCCTGTTCGAGCGTCATTACAACCCTCAAGC…
KC492452.1	Botryosphaeria	dothidea	TP	TP	FN	GTCCATGGAACAGATCCAATGATCCTTCCGCGGGTGACACTTATCGAAGCCTTGAATTGCGCCCTCGCAAGAGGGAGACGCCCTGACGACTATAAACAAGAGGGACACGCAAGTCGGCCTGCGGGCCGGCGACACTTTCGAATTGCGGGGATATCCTTAGAGCTCTGCCTACCAACCCGGGGGGGAAACCCCTCGGGGGCCGGTGTTAACAGCACCGGGTGCGGTAAGAATGGTCAGAGATTGGACAATCCGCAGCCAAGCCCCTACGTCCCGCGGGATATGGGGAAGGTTCACAGACTAAGTGGAAGTGGGTGCGGCCGTTCGACCGCGCTTAAGATATAGTCGGGCCCCTGGCGAAAGCCAGGGGGTAAGTCACTGCACTTTGAACCGTTCCGTAGG…
KX610122.1	Botryosphaeria	dothidea	TP	TP	TP	CCCGAGCCAGGTCCCCGTACGAAAAGTTCAGAAGTTTCTTCCGCGGCCGACGACCCGCGCGCCGGAGCAGAAGTATGTCTTCTCCCTTCCGGCTAGAAGGCCGCTTCTTGGGACATGCATTACGTCCCTGCCCTTTGTACACACCGCCCGTCGCTACTACCGATTGAATGGCTTAGTGAGGCTTTCGGACTGGCTCAGGGAGGTCGGCAACGACCACCCAGAGCCGGAAAGTTTGTCAAACTACGTCATTTAGAGGAAGTAAAAGTCGTAACAAGGTTTCCGTAGGTGAACCTGCGGAAGGATCATTACCGAGTTGATTCGGGCTCCGGCCCGATCCTCCCACCCTTTGTGTACCTACCTCTGTTGCTTTGGCGGGCCGCGGTCCTCCGCGGCCGGCCC…
KY788261.1	Botryosphaeria	dothidea	TP	TP	TP	CCCACGGAGGTGCTTCTTGGTCATTTTAGAGGAAGTAAAAGTCGTAACAAGGTCTCCGTTGGTGAACCAGCGGAGGGATCATTGCTGGAACGCGCCCCAGGCGCACCCAGAAACCCTTTGTGAACTTATACCTTTCTGTTGCCTCGGCGCTCGCTGGTCCTTCGGCCGCCCCCCCCTCCCGGGGGGGTGGCCAGCGCCCGCCAGAGGACCATCAAACTCCAGTCAGTAAACGATGCAGTCTGAAAAACATTTAATAAACTAAAACTTTCAACAACGGATCTCTTGGTTCTGGCATCGATGAAGAACGCAGCGAAATGCGATAAGTAATGTGAATTGCAGAATTCAGTGAATCATCGAATCTTTGAACGCACATTGCGCCCTTTGGTATTCCGAAGGGCA…
KX866910.1	Botryosphaeria	dothidea	TP	TP	FN	AACAAGGTCTCCGTTGGTGAACCAGCGGAGGGATCATTATTGAGTACTACACTCTCTACCCTTTGTGAACTATTATACCTGTTGTTTCGGCGGCCGCCCCCCTCCCCGGGGGGGTGGCCAGCGCCCGCCAGAGGACCATCAAACTCCAGTCAGTAAACGATGCAGTCTGAAAAACATTTAATAAACTAAAACTTTCAACAACGGATCTCTTGGTTCTGGCATCGATGAAGAACGCAGCGAAATGCGATAAGTAATGTGAATTGCAGAATTCAGTGAATCATCGAATCTTTGAACGCACATTGCGCCCTTTGGTATTCCGAAGGGCATGCCTGTTCGAGCGTCATTACAACCCTCAAGCTCTGCTTGGTATTGGGCACCGTCCTTTGCGGGCGCGCCTCA…
AB041245.1	Botryosphaeria	laricina	FP	FP	FN	GAAGTAAAGTCGTAACAAGGTTTCCGTAGGTGAACCTGCGGAAGGATCATTACCGAGTTGATTCGAGCTCCGGCTCGACTCTCCCACCCCATGTGTACCTACCTCTGTTGCTTTGGCGGGCCGCGGTCCTCCGCACCGACCCCCGTTCGGGGGCCGGCCAGCGCCCGCCAGAGGACCACAAAACTCCAGTCAGTAAACGTCGCAGTCTGAGAAACAAGTTAATAAACTAAAACTTTCAACAACGGATCTCTTGGTTCTGGCATCGATGAAGAACGCAGCGAAATGCGATAAGTAATGTGAATTGCAGAATTCAGTGAATCATCGAATCTTTGAACGCACATTGCGCCCCTTGGTATTCCGAGGGGCATGCCTGTTCGAGCGTCATTTCAACCCTCAAGC…
AF383949.1	Botryosphaeria	quercuum	TP	FP	FN	ACAGTCGTAACAAGGTTTCCGTAGGTGAACCTGCGGAAGGATCATTACCGAGTGCTACGAGCGAGAGCTCGTTACCTCCCACCCTTTGTGAACATACCTCTGTTGCTTTGGCGGCTCTCGCCGCGAGGGGAGGCCCTGAAAAGGGCCCGCCCCCCTCGCGCGCCCTCCGCCAGAGGACCTTCAAACTCCAGTCAGTAAACGTCGACGTCTGATACACAAGTTAATAAACTAAAACTTTCAACAACGGATCTCTTGGGTTCTGGCATCGATGAAGAACGCAGCGAAATGCGATAAGTAATGTGAATTGCAGAATTCAGTGAATCATCGAATCTTTGAACGCACATTGCGCCCCTTGGCATTCCGAGGGGCATGCCTGTTCGAGCGTCATTACAACCCTCA…
AB472082.1	Botryosphaeria	sp.	FP	FP	FN	TCCGTAGGTGAACCTGCGGAAGGATCATTACCGAGTTCTCGGGCTTCGGCTCGAATCTCCCACCCTTTGTGAACATACCTCTGTTGCTTTGGCGGCTCTTTGCCGCGAGGAGGCCCTCGCGGGCCCCCCCGCGCGCTTTCCGCCAGAGGACCTTCAAACTCCAGTCAGTAAACGTCGACGTCTGATAAACAAGTTAATAAACTAAAACTTTCAACAACGGATCTCTTGGTTCTGGCATCGATGAAGAACGCAGCGAAATGCGATAAGTAATGTGAATTGCAGAATTCAGTGAATCATCGAATCTTTGAACGCACATTGCGCCCCTTGGCATTCCGAGGGGCATGCCTGTTCGAGCGTCATTACAACCCTCAAGCTCTGCTTGGTATTGGGCGCCGTCCT…
KJ816863.1	Botryosphaeria	sp.	TP	FP	FN	GTGAACCTGCGGAAGGATCATTGCCGAGTTCTCGGGCTTCGGCCCGAATCTCCCACCCTTTGTGAACATACCTCTGTTGCTTTGGCGGCTCTTGCCCGTGGAGGCCCTCAAAAGCCCCCCCGCCGCTTCCGCCAGAGGACCTTCAAACTCCAGTCAGTAAACGTCGACGTCTGAAAAACAAGTTAATAAACTAAAACTTTCAACAACGGATCTCTTGGTTCTGGCATCGATGAAGAACGCAGCGAAATGCGATAAGTAATGTGAATTACAGAATTCAGTGAATCATCGAATCTTTGAACGCACATTGGCCCCTTGGCATTCCGAGGGGCATGCCGTTCGAGCGTCATTACAACCCTCAAGCTCTGCTCGGTATTGGGCGCCGTCCTCTCTGCGGACGCG…
HQ607814.1	Botryosphaeria	sp.	TP	TP	FN	GGAAGTAAAAGTCGTAACAAGGTTTCCGTAGGTGAACCTGCGGAAGGATCATTACCGAGTTTTCGGGCTCCGGCTCGACTCTCCCACCCTTTGTGAACATACCTCTGTTGCTTTGGCGGCTCCGGCCGCCAGAGGACCTTCAAACTCCAGTCAGTAAACGTCGACGTCTGAAAAACAAGTTAAATAAACTAAAACTTTCAACAACGGATCTCTTGGTTCTGGCATCGATGAAGAACGCAGCGAAATGCGATAAGTAATGTGAATTGCAGAATTCAGTGAATCATCGAATCTTTGAACGCACATTGCGCCCCTTGGTATTCCGAGGGGCATGCCTGTTCGAGCGTCATTACAACCCTCAAGCTCTGCTTGGTATTGGGCTCCGTCCTCATTGCGGGACGC…
JN198399.1	Botryosphaeria	sp.	TP	TP	FN	GACTGACAGCAGTAGAGAGAGATCCAATGATCCTTCCGCGGTGACACTTATCGAAGCCTTGAATTGCGCCCTCGCAAGAGGGAGACGCCCTGACGACTATTAACAAGAGGGACACGCAAGTCGGCCTGCGGGGCCGGCGACACTTTCGAATTGCGGGGATATCCTTAGAGCTCTGCCTACCAACCCGGGGGGGAAACCCCCCGGGGGCCGGTGTTAACAGCACCGGGTGCGGTAAGAATGGTCAGAGATTGGACAATCCGCAGCCAAGCCCCTACGTCCCGCGGGATACGGGGAAGGTTCACAGACTAAGTGGAAGTGGGTGCGGCCGTTCGACCGCGCTTAAGATATAGTCGGGCCCCTGGCGAAAGCCAGGGGGTAAGTCACTGCACTTTGAACCGT…
GU066640.1	Botryosphaeria	sp.	FP	FP	FN	CCTTCCGTAGGGTGAACCTGCGGAAGGATCATTACCGAGTTTTCGGGCTTCGGCTCGACTCTCCCACCCTTTGTGAACGTACCTCTGTTGCTTTGGCGGCTCCGGCCGCCAAAGGACCTCCAAACTCCAGTCAGTAAACGCAGACGTCTGATAAACAAGTTAATAAACTAAAACTTTCAACAACGGATCTCTTGGTTCTGGCATCGATGAAGAACGCAGCGAAATGCGATAAGTAATGTGAATTGCAGAATTCAGTGAATCATCGAATCTTTGAACGCACATTGCGCCCCTTGGTATTCCGGGGGGCATGCCTGTTCGAGCGTCATTACAACCCTCAAGCTCTGCTTGGAATTGGGCACCGTCCTCACTGCGGACGCGCCTCAAAGACCTCGGCGGTGG…
KF447564.1	Campylocarpon	pseudofasciculare	TP	TP	TP	CTTGGTCCCATTTAGAGGAAGTAAAAGTCGTAACAAGGTCTCCGTTGGTGAACCAGCGGAGGGATCATTACCGAGTCTCGAACTCACCAAACCCCTGTGAACATACCAGTGTTGCTTCGGCGGTCGACCCCTCCGCCCTCCCCTCACCGGGTGGGCGGCGTGGTTCCGCCAGAGGACCATATCAAAACTCCCGTTTTTTTCAGAAAGGATTCCGCTCTGAGTAAACCAAAGAAAACCATTAAAACTTTCAACAACGGATCTCTTGGCTCTGGCATCGATGAAGAACGCAGCGAAATGCGATAAGTAATGCGAATTGCAGATTTCAGTGAATCATCGAATCTTTGAACGCACATTGCGCCCGCCAGTATTCTGGCGGGCATGCCTGTTCGAGCGTCATTT…
JF735301.1	Cylindrocarpon	sp.	TP	FP	FP	TTAAGTCCCTGCCCTTTGTACACACCGCCCGTCGCTACTACCGATTGAATGGCTCAGTGAGGCGTCCGGACTGGCCCAGAGAGGTGGGCAACTACTTCTCAGGGCCGGAAAGCTCTCCAAACTCGGTCATTTAGAGGAAGTAAAAGTCGTAACAAGGTCTCCGTTGGTGAACCAGCGGAGGGATCATTACCGAGTTTTCAACTCCCAAACCCCTGTGAACATACCATTTTGTTGCCTCGGCGGTGCCTGTTCCGACAGCCCGCCAGAGGACCCCAAACCCAAATTTCCTTGAGTGAGTCTTCTGAGTAACCGATTAAATTAATCAAAACTTTCAACAACGGATCTCTTGGTTCTGGCATCGATGAAGAACGCAGCGAAATGCGATAAGTAATGTGAATT…
AB725901.1	Cylindrocarpon	sp.	TP	TP	FN	TCCGTAGGTGAACCTGCGGAGGGATCATTACCGAGTTTACAACTCCCAAACCCCTGTGAACATACCTATCGTTGCTTCGGCGGACCACCCCAACCCCTTCGGGGCGCGGGGCCCGCCAGAGGACATCCAAAATTCAAATGTATTTTGTCTTGCAAATTTATTCTGAGTGGAATTTTTAAATAAATCAAAACTTTCAACAACGGATCTCTTGGCTCTGGCATCGATGAAGAACGCAGCGAAATGCGATAAGTAATGTGAATTGCAGAATTCAGTGAACCATCGAATCTTTGAACGCACATTGCGCCCGCCAGTATTCTGGCGGGCATGCCTGTTCGAGCGTCATTTCAACCCTCAAGCCCCCGGGCTTGGTGTTGGGGATCGGCACAAGGCGCTGGCACC…
FJ605259.1	Cylindrocarpon	sp.	TP	TP	FN	TCCGTAGGTGAACCTGCGGAGGGATCATTACCGAGTTTACAACTCCCAAACCCCTGTGAACATACCAAACGTTGCTTCGGCGGACCACCCCGACCCCTTCGCGGGCGACGGGCCCGCCAGAGGACACCCAAAATTCAAATGTATTTTGTTTTCAAAAGTATTCTGAGTGGAATTTTTAAATAAATCAAAACTTTCAACAACGGATCTCTTGGCTCTGGCATCGATGAAGAACGCAGCGAAATGCGATAAGTAATGTGAATTGCAGAATTCAGTGAATCATCGAATCTTTGAACGCACATTGCGCCCGCCAGTATTCTGGCGGGCATGCCTGTTCGAGCGTCATTTCAACCCTCAAGCCCCCGGGCTTGGTGTTGGGGATCGGCATCAGGCGCTGGCACC…
AM419077.1	Cylindrocarpon	sp.	FP	TP	FN	TCCGTAGGTGAACCAGCGGAGGGATCATTACCGAGTTTACAACTCCCAACCCCTGGTGAACATACCTATTTGTTGCCTCGGCGGTGCCTGTTCCGACAGTCCCGCCAGAGGGACCCCAAACCCTGATTACATTTAAGAAGTCTTCTGAGTAAACCGATTAAATAAATCAAAACTTTCAACAACGGATCTCTTGGTTCTGGCATCGATGAAGAACGCAGCGAAATGCGATAAGTAATGTGAATTGCAGAATTCAGTGAATCATCGAATCTTTGAACGCACATTGCGCCCGCTAGTATTCTGGCGGGCATGCCTGTCCGAGCGTCATTTCAACCCTCAAGCCCCCGGGCTTGGTGTTGGGGATCGGCGAGCCTCCGCGCCCGCCGTCCCCTAAATCTAGTG…
HQ889717.1	Cylindrocarpon	sp.	TP	TP	FN	TCCGTAGGGGTGAACCTGCGGAGGGATCATTACCGAGTGAAAACTCCCAAACCCCTGTGAACATACCACTGTTGCTTCGGCGGACAACCCTCGCCTCGCCGCGGGGGCCCGCCAGAGGACCCAAAAATTCAAATGTATCTTGTTTTCCGAACGCATTCTGAGTGGGATTTTTAAATCAAATCAAAACTTTCAACAACGGATCTCTTGGCTCTGGCATCGATGAAGAACGCAGCGAAATGCGATAAGTAATGTGAATTGCAGAATTCAGTGAATCATCGAATCTTTGAACGCACATTGCGCCCGCCAGTATTCTGGCGGGCATGCCTGTTCGAGCGTCATTAACACCACTCAAGCCCCCGGGCTTGGCGTTGGGGATCGGCATCCGGCCTGGCGGACCCC…
KM816767.1	Cylindrocarpon	sp.	TP	TP	FN	GTAAAAGTGTAACAAGGTTCGTGGTGACCAGCGGAGGGATCATTACCGAGTTTACAACTCCCAAACCCCTGTGAACATACCATTWCCGTTGCTTCGGCGGACCACCCCGACCCCTACGGGGCGAAGGGCCCGCCAGAGGACACCTAAAATTCAAATGTATTTTTGCCCTGAAATTTTTATTCTGAGTGGAATTTTTAAATAAATCAAAACTTTCAACAACGGATCTCTTGGCTCTGGCATCGATGAAGAACGCAGCGAAATGCGATAAGTAATGTGAATTGCAGAATTCAGTGAACCATCGAATCTTTGAACGCACATTGCGCCCGCCAGTATTCTGGCGGGCATGCCTGTTCGAGCGTCATTTCAACCCTCAAGCCCCCGGGCTTGGTGTTGGGGATC…
GU934599.1	Cylindrocarpon	sp.	FP	FP	FP	CTTGGTCATTTAGAGGAAGTAAAAGTCGTAACAAGGTCTCCGTTGGTGAACCAGCGGAGGGATCATTACCGAGTTTACAACTCCCAAACCCCTGTGAACATACCATATTGTTGCCTCGGCGGTGCCTGTTTCGGCAGCCCGCCAGAGGACCCAAACCCTAGATTACATTAAAGTATCTTCTGAGTCAATGATTAAATCAATCAAAACTTTCAACAACGGATCTCTTGGTTCTGGCATCGATGAAGAACGCAGCGAAATGCGATAAGTAATGTGAATTGCAGAATTCAGTGAATCATCGAATCTTTGAACGCACATTGCGCCCGCCAGTATTCTGGCGGGCATGCCTGTCCGAGCGTCATTTCAACCCTCAAGCCCCCGGGCTTGGTGTTGGAGATCGGC…
KY318474.1	Dactylonectria	anthuriicola	TP	TP	FN	CGTAGGGTGAACCTGCGGAGGGATCATTACCGAGTTTTCAACTCCCAAACCCCTGTGAACATACCATTTTGTTGCCTCGGCGGTGCCTGTTCCGACAGCCCGCCAGAGGACCCCAAACCCAAATATCCTTGAGTGAGTCTTCTGAGTAACCGATTAAATAAATCAAAACTTTCAACAACGGATCTCTTGGTTCTGGCATCGATGAAGAACGCAGCGAAATGCGATAAGTAATGTGAATTGCAGAATTCAGTGAATCATCGAATCTTTGAACGCACATTGCGCCCGCCAGTATTCTGGCGGGCATGCCTGTTCGAGCGTCATTTCAACCCTCAAGCCCCCGGGCTTGGTGTTGGGGATCGGCGAGCCTCTGCGCCCGCCGTCCCCTAAATTGAGTGGCGG…
JN859422.1	Dactylonectria	macrodidyma	TP	TP	FN	TTTGGATGGTAGAAGTGGTAGTAGTAGCTAAGTTGGGGAAATGATCCAGAGGGACGGAACAAGAGTAAAGCATAGTCAGGCACCTCCACGTTATTAGAGGAAGTAAAAGTCGTAACAAGGTCTCCGTTGGTGAACCAGCGGAGGGATCATTACCGAGTTTACAACTCCCAAACCCCTGTGAACATACCTATTTGTTGCCTCGGCGGTGCCTGTTCCGACAGCCCGCCAGAGGACCCCAAACCCTGATTACATTTAAGAAGTCTTCTGAGTAAACCGATTAAATAAATCAAAACTTTCAACAACGGATCTCTTGGTTCTGGCATCGATGAAGAACGCAGCGAAATGCGATAAGTAATGTGAATTGCAGAATTCAGTGAATCATCGAATCTTTGAACGCAC…
JF735341.1	Dactylonectria	macrodidyma	TP	TP	TP	TTAAGTCCCTGCCCTTTGTACACACCGCCCGTCGCTACTACCGATTGAATGGCTCAGTGAGGCGTCCGGACTGGCCCAGAGAGGTGGGCAACTACTTCTCAGGGCCGGAAAGCTCTCCAAACTCGGTCATTTAGAGGAAGTAAAAGTCGTAACAAGGTCTCCGTTGGTGAACCAGCGGAGGGATCATTACCGAGTTTACAACTCCCAAACCCCTGTGAACATACCTATTTGTTGCCTCGGCGGTGCCTGTTCCGACAGCCCGCCAGAGGACCCCAAACCCTGATTACATTTAAGAAGTCTTCTGAGTAAACCGATTAAATAAATCAAAACTTTCAACAACGGATCTCTTGGTTCTGGCATCGATGAAGAACGCAGCGAAATGCGATAAGTAATGTGAAT…
JN859419.1	Dactylonectria	macrodidyma	TP	TP	TP	TGGTTCCGGGCGTGGTTGTAGGAGGTAAAGTTGGTCCAAGCTTTCCTTAGGTGGGCAGCGGAAGGGACCATTCCAGATCGAAGGAAAGGAAACCCTCCCCCCACTTTAGAGGAAGTAAAAGTCGTAACAAGGTCTCCGTTGGTGAACCAGCGGAGGGATCATTACCGAGTTTACAACTCCCAAACCCCTGTGAACATACCTATTTGTTGCCTCGGCGGTGCCTGTTCCGACAGCCCGCCAGAGGACCCCAAACCCTGATTACATTTAAGAAGTCTTCTGAGTAAACCGATTAAATAAATCAAAACTTTCAACAACGGATCTCTTGGTTCTGGCATCGATGAAGAACGCAGCGAAATGCGATAAGTAATGTGAATTGCAGAATTCAGTGAATCATCGAAT…
JN859417.1	Dactylonectria	macrodidyma	TP	TP	TP	GTTCTTGTAGAGGAATAAAAGTAGCAACAAACTGGGGTAGGGAACGAGCGGGGGCAATGATCATACACCATTCAAAAGATTCTTGGTCCAATTAGAGGAAGTAAAAGTCGTAACAAGGTCTCCGTTGGTGAACCAGCGGAGGGATCATTACCGAGTTTACAACTCCCAAACCCCTGTGAACATACCTATTTGTTGCCTCGGCGGTGCCTGTTCCGACAGCCCGCCAGAGGACCCCAAACCCTGATTACATTTAAGAAGTCTTCTGAGTAAACCGATTAAATAAATCAAAACTTTCAACAACGGATCTCTTGGTTCTGGCATCGATGAAGAACGCAGCGAAATGCGATAAGTAATGTGAATTGCAGAATTCAGTGAATCATCGAATCTTTGAACGCACAT…
JX231163.1	Dactylonectria	macrodidyma	TP	TP	FN	GGAAGTAAAAAATCGTAACAAGGTCTCCGTTGGTGAACCAGCGGAGGGATCATTACCGAGTTTACAACTCCCAAACCCCTGTGAACATACCTATTTGTTGCCTCGGCGGTGCCTGTTCCGACAGCCCGCCAGAGGACCCCAAACCCTGATTACATTTAAGAAGTCTTCTGAGTAAACCGATTAAATAAATCAAAACTTTCAACAACGGATCTCTTGGTTCTGGCATCGATGAAGAACGCAGCGAAATGCGATAAGTAATGTGAATTGCAGAATTCAGTGAATCATCGAATCTTTGAACGCACATTGCGCCCGCTAGTATTCTGGCGGGCATGCCTGTCCGAGCGTCATTTCAACCCTCAAGCCCCCGGGCTTGGTGTTGGGGATCGGCGAGCCTCCGCG…
KC900075.1	Dactylonectria	macrodidyma	TP	TP	FN	ATTCATTTGGTGAACGTGCATATCAATAAGCGAGAGGAGCATCCGTTGGTGAACCTGCGGAGGGATCATTACCGAGTTTACAACTCCCAAACCCCTGTGAACATACCTATTTGTTGCCTCGGCGGTGCCTGTTCCGACAGCCCGCCAGAGGACCCCAAACCCTGATTACATTTAAGAAGTCTTCTGAGTAAACCGATTAAATAAATCAAAACTTTCAACAACGGATCTCTTGGTTCTGGCATCGATGAAGAACGCAGCGAAATGCGATAAGTAATGTGAATTGCAGAATTCAGTGAATCATCGAATCTTTGAACGCACATTGCGCCCGCTAGTATTCTGGCGGGCATGCCTGTCCGAGCGTCATTTCAACCCTCAAGCCCCCGGGCTTGGTGTTGGGGA…
JF735305.1	Dactylonectria	pauciseptatum	TP	TP	TP	TTAAGTCCCTGCCCTTTGTACACACCGCCCGTCGCTACTACCGATTGAATGGCTCAGTGAGGCGTCCGGACTGGCCCAGAGAGGTGGGCAACTACTTCTCAGGGCCGGAAAGCTCTCCAAACTCGGTCATTTAGAGGAAGTAAAAGTCGTAACAAGGTCTCCGTTGGTGAACCAGCGGAGGGATCATTACCGAGTTTTCAACTCCCAAACCCCTGTGAACATACCATTTTGTTGCCTCGGCGGTGCCTGTTCCGACAGCCCGCCAGAGGACCCCAAACCCAAACTTCCTTGAGTGAGTCTTCTGAGTAACCGATTAAATCAATCAAAACTTTCAACAACGGATCTCTTGGTTCTGGCATCGATGAAGAACGCAGCGAAATGCGATAAGTAATGTGAATT…
KC311509.1	Dactylonectria	pauciseptatum	TP	FN	TP	CCTTAGATGTTCTGGGCCGCACGCGCGCTACACTGACGGAGCCAGCGAGTTCTCCCTTGACCGGAAGGTCCGGGTAATCTTGTTAAACTCCGTCGTGCTGGGGATAGAGCATTGCAATTATTGCTCTTCAACGAGGAATCCCTAGTAAGCGCAAGTCATCAGCTTGCGTTGATTACGTCCCTGCCCTTTGTACACACCGCCCGTCGCTACTACCGATTGAATGGCTCAGTGAGGCGTCCGGACTGGCCCAGAGAGGTGGGCAACTACTTCTCAGGGCCGGAAAGCTCTCCAAACTCGGTCATTTAGAGGAAGTAAAAGTCGTAACAAGGTCTCCGTTGGTGAACCAGCGGAGGGATCATTACCGAGTTTTCAACTCCCAAACCCCTGTGAACATACCAT…
JF951140.1	Diaporthe	acaciigena	TP	TP	TP	GGCAACGACCACCCAGGGCCGGAAAGTTATCCAAACTCGATCATTTAGAGGAAGTAAAAGTCGTAACAAGGTCTCCGTTGGTGAACCAGCGGAGGGATCATTGCTGGAACGCGCCCCAGGCGCACCCAGAAACCCTTTGTGAACTTATACCATACTGTTGCCTCGGCGCAGGCCGGTCCCCCTCCTCGGGGGGCCCCTCGTCCCCGGACGAGGAGACGGCCCGCCGGCGGCCCATTTAACTCTTGTTTTTAACCTGGAACTCTGAGTAAAAAAAATAAATGAATCAAAACTTTCAACAACGGATCTCTTGGTTCTGGCATCGATGAAGAACGCAGCGAAATGCGATAAGTAATGTGAATTGCAGAATTCAGTGAATCATCGAATCTTTGAACGCACATT…
KC343006.1	Diaporthe	acerina	TP	TP	FN	AACAAGGTCTCCGTTGGTGAACCAGCGGAGGGATCATTGCTGGAACGCGCCCCAGGCGCACCCAGAAACCCTTTGTGAACTTATACCTTACTGTTGCCTCGGCGCAGGCCGGCCCCCCCGGGGGCCCCTTGGTCTCCAAGGAGCAGGCCCGCCGGCGGCCAAGCCAACTCTTGTTTTTACACTGAAGCTCTGAGAAAAAACACAAATGAATCAAAACTTTCAACAACGGATCTCTTGGTTCTGGCATCGATGAAGAACGCAGCGAAATGCGATAAGTAATGTGAATTGCAGAATTCAGTGAATCATCGAATCTTTGAACGCACATTGCGCCCTCTGGTATTCCGGAGGGCATGCCTGTTCGAGCGTCATTTCAACCCTCAAGCCTGGCTTGGTGATGGG…
KT163360.1	Diaporthe	actinidiae	TP	TP	FN	GGGAAGTAAAAAATCGTAACAAGGTCTCCGTTGGTGAACCAGCGGAGGGATCATTGCTGGAACGCGCTTCGGCGCACCCAGAAACCCTTTGTGAACTTATACCTATTGTTGCCTCGGCGTAGGCCGGCCTCTTCACTGAGGCCCCCTGGAAACAGGGAGCAGCCCGCCGGCGGCCAACCAAACTCTTGTTTCTACAGTGAATCTCTGAGTAAAAAACATAAATGAATCAAAACTTTCAACAACGGATCTCTTGGTTCTGGCATCGATGAAGAACGCAGCGAAATGCGATAAGTAATGTGAATTGCAGAATTCAGTGAATCATCGAATCTTTGAACGCACATTGCGCCCTCTGGTATTCCGGAGGGCATGCCTGTTCGAGCGTCATTTCAACCCTCAAGC…
MF319487.1	Diaporthe	ambigua	TP	TP	FN	AAGTAAAAGTTGTAACAAGGTCTCCGTTGGTGAACCAGCGGAGGGATCATTGCTGGAACGCGCCTCGGCGCACCCAGAAACCCTTTGTGAACTTATACCTATCGTTGCCTCGGCGAAGGCCGGCCTCCCCACCGAGGCCCCTTGGGAACAAGGAGCAGCCCGCCGGCGGCCAACCAAACTCTTGTTTCTTAGTGAATCTCTGAGTAAAAAAAACATAAATGAATCAAAACTTTCAACAACGGATCTCTTGGTTCTGGCATCGATGAAGAACGCAGCGAAATGCGATAAGTAATGTGAATTGCAGAATTCAGTGAATCATCGAATCTTTGAACGCACATTGCGCCCTCTGGTATTCCGGAGGGCATGCCTGTTCGAGCGTCATTTCAACCCTCAAGCCTG…
KC343016.1	Diaporthe	ampelina	TP	TP	FN	AACAAGGTCTCCGTTGGTGAACCAGCGGAGGGATCATTGCTGGAACGCGCCCCTGGCGCACCCAGAAACCCTTTGTGAACTCATACCTTACCGTTGCCTCGGCGCAGGCCGGCCCCCCCCCGGGGGGCCCCTCGGAGACGAGGAGCAGGCCCGCCGGCGGCCAAGTTAACTCTTGTTTTTACACTGAAACTCTGAGAAACAAAACACAAATGAATCAAAACTTTCAACAACGGATCTCTTGGTTCTGGCATCGATGAAGAACGCAGCGAAATGCGATAAGTAATGTGAATTGCAGAATTCAGTGAATCATCGAATCTTTGAACGCACATTGCGCCCTCTGGTATTCCGGAGGGCATGCCTGTTCGAGCGTCATTTCAACCCTCAAGCCTGGCTTGGTGA…
KC343021.1	Diaporthe	amygdali	TP	TP	FN	AACAAGGTCTCCGTTGGTGAACCAGCGGAGGGATCATTGCTGGAACGCGCCTCGGCGCACCCAGAAACCCTTTGTGAACTTATACCTTACTGTTGCCTCGGCGCAGGCCGGCCCCCTCCTGGGGGCCCCTCGTTCCTGACGAGGAGCAGGCTCGCCGGCGGCCAAGTTAACTCTTGTTTTTATTGTGAAACTCTGAGAATAAAACATAAATGAATCAAAACTTTCAACAACGGATCTCTTGGTTCTGGCATCGATGAAGAACGCAGCGAAATGCGATAAGTAATGTGAATTGCAGAATTCAGTGAATCATCGAATCTTTGAACGCACATTGCGCCCTCTGGTATTCCGGAGGGCATGCCTGTTCGAGCGTCATTTCAACCCTCAAGCCTGGCTTGGTGA…
KC343030.1	Diaporthe	angelicae	TP	TP	FN	AACAAGGTCTCCGTTGGTGAACCAGCGGAGGGATCATTGCTGGAACGCGCCTCGGCGCACCCAGAAACCCTTTGTGAACTTATACCCATACTGTTGCCTCGGCGCAGGCCGGCCTTTTTCGATAAAGGCCCCCTGGAGACAGGGAGCAGCCCGCCGGCGGCCAACCAAACTCTGTTTCTATAGTGAATCTCTGAGTAAAAAAACATAAATGAATCAAAACTTTCAACAACGGATCTCTTGGTTCTGGCATCGATGAAGAACGCAGCGAAATGCGATAAGTAATGTGAATTGCAGAATTCAGTGAATCATCGAATCTTTGAACGCACATTGCGCCCTCTGGCATTCCGGAGGGCATGCCTGTTCGAGCGTCATTTCAACCCTCAAGCCTGGCTTGGTGAT…
MF185349.1	Diaporthe	ASMBLY:	TP	TP	FN	CCGAGGGGGAGGAACAGGAGGGATCATTAAAAGTACGAGATTCGGTGGAGCCTGAAACCCTTTGTGAAGTTATAGCTATGGGTGTCCTGAAAGGAGGTCGACGGTCCTTCAGGGTAGTCGCGTGTCAAACATGGCAGCAAGCCGCCGGCGGCCAACTAAAATATTGTTTTCATAATGAATTTCTGAGTTAAAAATATAACTGAATCAAAACTTAAACCATCCGGAATGCTTGGTTTTGGCTTTGATGAAGAAGAAAAAGGAAGAGAAAAAGTAAAATGAATTTCAGAATTCCAATCCTCATCGACTTCGTATCTGGACAATGCCATTTCCTGTATTAGGGATGGGGATGAGCGTTCGAGCATGAGTTTAATTTCTCAACACCAAGCTTGGTGATGGGGC…
KR534672.1	Diaporthe	australafricana	TP	TP	FN	TTCCCTTCCGTAGGTGAACCTGCGGAGGGATCATTGTTGGAACGCGCTCCGGCGCATCCAGACAACCCTTTGTGAACTTATACCTATACTGTTGCCTCGGCGCCAGGCCGGCCCCCCTCGGGGGGCCCCTCACCCCGGTGAGGAGCAGGCCCGCCGGCGGCCAAGTTAACTCTTGTTTTTACACTGAAACTCTGAGAATAAAACAAAAATGAATCAAAACTTTCAACAACGGATCTCTTGGTTCTGGCATCGATGAAGAACGCAGCGAAATGCGATAAGTAATGTGAATTGCAGAATTCAGTGAATCATCGAATCTTTGAACGCACATTGCGCCCTCTGGTATTCCGGAGGGCATGCCTGTTCGAGCGTCATTTCAACCCTCAAGCCTGGCTTGGTGAT…
KC343042.1	Diaporthe	brasiliensis	TP	TP	FN	AACAAGGTCTCCGTTGGTGAACCAGCGGAGGGATCATTGCTGGAACGCGCCCTCGGCGCACCCAGAAACCCTTTGTGTACTTATACCTCTACTGTTGCCTCGGCGCACAGCCGGCCCCCCTCGTGGGGCCCCCCGGAGACGGGGAGCAGGCACGCCGGCGGCCAAGTTAACTCTTGTTTTTACACTGAAACTCTGAGTATTCAAAACATAAATGAATCAAAACTTTCAACAACGGATCTCTTGGTTCTGGCATCGATGAAGAACGCAGCGAAATGCGATAAGTAATGTGAATTGCAGAATTCAGTGAATCATCGAATCTTTGAACGCACATTGCGCCCTCTGGTATTCCGGAGGGCATGCCTGTTCGAGCGTCATTTCAACCCTCAAGCCTGGCTTGGT…
JX069864.1	Diaporthe	canthii	TP	TP	FN	ACAAGGTCTCCGTTGGTGAACCAGCGGAGGGATCATTGCTGGAACGCGCTCCGGGCGCACCCAGAAACCCTTTGTGAACTTATACCTTACTGTTGCCTCGGCGCAGGCCGTCCCCTATGGGGTCCCTTGGGAACAAGGAGCAGCCGGCCGGCGGCCAAGTTAACTCTGTTTTTAAACCTAATATCTGAGTACAAAACATAAATGAATCAAAACTTTCAACAACGGATCTCTTGGTTCTGGCATCGATGAAGAACGCAGCGAAATGCGATAAGTAATGTGAATTGCAGAATTCAGTGAATCATCGAATCTTTGAACGCACATTGCGCCCTCTGGTATTCCGGAGGGCATGCCTGTTCGAGCGTCATTTCAACCCTCAAGCCTGGCTTGGTGCTGGGGCAC…
KF777155.1	Diaporthe	cassines	TP	TP	FN	AACAAGGTCTCCGTTGGTGAACCAGCGGAGGGATCATTGTTGGAACGCGCTCCGGCGCATCCAGACAACCCTTTGTGAACTTATACCTATACTGTTGCCTCGGCGCCAGGCTGACCCCCCTCCGGGGGTCCCTCACCTCGGTGAGGAGCAGGCCCGCCGGTGGCCAAGTTAACTCTTATTTTTACACTGAAACTCTGAGAGAATTAAACACAAATGAATCAAAACTTTCAACAACGGATCTCTTGGTTCTGGCATCGATGAAGAACGCAGCGAAATGCGATAAGTAATGTGAATTGCAGAATTCAGTGAATCATCGAATCTTTGAACGCACATTGCGCCCTCCGGTACTCCGGAGGGCATGCCTGTTCGAGCGTCATTTCAACCCTCAAGCCTGGCTTG…
MG182677.1	Diaporthe	caulivora	TP	TP	FN	GGAAGTAAAAGTTGTAACAAGGTTTCCGTTGGTGAACCAGCGGAGGGATCATTGGTGGAACGCGCCCCAGGCGCACCCAGAAAGCCTTTGTGAAGTTATACCTTACTGTTGCCTCGGCGCAGGCCGGCCCCCTTGGGGGCCCCCCGGAGACGGGGAGCAGGCCGCCGGCGGCCAAGCTAACTCTTGTTTTTACACTGAAACTCTGAGAAATAAACATAAATGAATCAAAACTTTCAACAACGGATCTCTTGGTTCTGGCATCGATGAAGAACGCAGCGAAATGCGATAAGTAATGTGAATTGCAGAATTCAGTGAATCATCGAATCTTTGAACGCACATTGCGCCCTCTGGTATTCCGGAGGGCATGCCTGTTCGAGCGTCATTTCAACCCTCAAGCCT…
JQ044420.1	Diaporthe	ceratozamiae	TP	TP	TP	ATTGAATGGTTCAGTGAGGCTTTCGGACTGGCCCAGGGAGGTCGGCAACGACCACCCAGGGCCGGAAAGTTATCCAAACTCGATCATTTAGAGGAAGTAAAAGTCGTAACAAGGTCTCCGTTGGTGAACCAGCGGAGGGATCATTGCTGGAACGCGCCCCAGGCGCACCCAGAAACCCTTTGTGAACTTATACCTTTTGTTGCCTCGGCGCATGCTGGCCCTTTTGGGGTCCCCTGGAGACAGGGAGCAGGCACGCCGGCGGCCAAGTTAACTCTTGTTTTTACATTGAAACTCTGAGAAAAAACACAAATGAATCAAAACTTTCAACAACGGATCTCTTGGTTCTGGCATCGATGAAGAACGCAGCGAAATGCGATAAGTAATGTGAATTGCAGAATT…
JN031056.1	Diaporthe	cf.	FN	TP	FN	CCTCCCTTAGTGAACCTGCGGAGGGATCATTGCTGGACGCGCTTCGGCGCACCAGAAACCCTTTGTGAACTTATACCTATTTGTTGCCTCGGCATAGGCCGGCCTCTTCACTGAGGCCCCCTGGAAACAGGGAGCAGCCCGCCGGCGGCCAACTAAACTCTTGTTTCTATAGTGAATCTCTGAGTAAAAAACATAAATGAATCAAAACTTTCAACAACGGATCTCTTGGTTCTGGCATCGATGAAGAACGCAGCGAAATGCGATAAGTAATGTGAATTGCAGAATTCAGTGAATCATCGAATCTTTGAACGCACATTGCGCCCTCTGGTATTCCGGAGGGCATGCCTGTTCGAGCGTCATTTCAACCCTCAAGCCTGGCTTGGTGATGGGGCACTGCCT…
KM979909.1	Diaporthe	cf.	TP	TP	FN	AAAAGTCGTAACAAGGTCTCCGTTGGTGAACCAGCGGAGGGATCATTGCTGGAACTGCGCCTCGGCGCACCCAGAAACCCTTTGTGAACTTATACCTATTTGTTGCCTCGGCGTAAGGCTGGGCCCCTCGGGGCCCCCCCAGTCTCTGGGGAGCAGGCCCGCCGGCGGCCAAGTAAACTCTTGTTTTTACCTGGAACTCTGAGTAAAAAAACATAAATGAATCAAAACTTTCAACAACGGATCTCTTGGTTCTGGCATCGATGAAGAACGCAGCGAAATGCGATAAGTAATGTGAATTGCAGAATTCAGTGAATCATCGAATCTTTGAACGCACATTGCGCCCTCTGGTATTCCGGAGGGCATGCCTGTTCGAGCGTCATTTCAACCCTCAAGCCTGGC…
KJ197288.1	Diaporthe	charlesworthii	TP	TP	TP	CACACCGCCCGTCGCTACTACCGATTGAATGGTTCAGTGAGGCTTTCGGACTGGCCCAGGGAGGTCGGCAACGACCACCCAGGGCCGGAAAGTTATCCAAACTCGATCATTTAGAGGAAGTAAAAGTCGTAACAAGGTCTCCGTTGGTGAACCAGCGGAGGGATCATTGCTGGAACGCGCCCCGGGCGCACCCAGAAACCCTTTGTGAACTTATACCTTACTGTTGCCTCGGCGCAGGCTGGTCCTCCGGGGCCCCTCACCCGCTGCGGGTGTTGAGACAGCCCGCCGGCGGCCAACCTAACTCTTGTTTTTACACTGAGACTCTGAGAATAAAACATAAATGAATCAAAACTTTCAACAACGGATCTCTTGGTTCTGGCATCGATGAAGAACGCAGCG…
KC343050.1	Diaporthe	cinerascens	TP	TP	FN	AACAAGGTCTCCGTTGGTGAACCAGCGGAGGGATCATTGCTGGAACGCGCCCCCGGCGCACCCAGAAACCCTTTGTGAACTTATACCTTACTGTTGCCTCGGCGCAGGCCGGCCCCCCCCGGGGGTCCCTTGGAGACAAGGAGCAGCCGGCCGGTGGCCAAGTTAACTCTGTTTTTACACTGAAACTCTGAGTACAAAACATAAATGAATCAAAACTTTCAACAACGGATCTCTTGGTTCTGGCATCGATGAAGAACGCAGCGAAATGCGATAAGTAATGTGAATTGCAGAATTCAGTGAATCATCGAATCTTTGAACGCACATTGCGCCCTCTGGTATTCCGGAGGGCATGCCTGTTCGAGCGTCATTTCAACCCTCAAGCCTGGCTTGGTGTTGGGG…
KJ609008.1	Diaporthe	cotoneastri	TP	TP	TP	CTTGGTCATTTAGAGGAAGTAAAAGTCGTAACAAGGTCTCCGTTGGTGAACCAGCGGAGGGATCATTGCTGGAACGCGCCCCAGGCGCACCCAGAAACCCTTTGTGAACTTATACCTTACTGTTGCCTCGGCGCTAGCTGGTCCTCCGGGGCCCCTCACCCTCGGGTGTTGAGACAGCCCGCCGGCGGCCAACCCAACTCTTGTTTTTACACTGAAACTCTGAGAATAAAACATAAATGAATCAAAACTTTCAACAACGGATCTCTTGGTTCTGGCATCGATGAAGAACGCAGCGAAATGCGATAAGTAATGTGAATTGCAGAATTCAGTGAATCATCGAATCTTTGAACGCACATTGCGCCCTCTGGTATTCCGGAGGGCATGCCTGTTCGAGCGTCA…
KJ609016.1	Diaporthe	cotoneastri	TP	TP	FN	CTGTTACGACTTTTACTTCCTCTAAATGACCAAGAGGTCTCGTTGGTGACCAGCGGAGGGATCATTGCTGGAACGCGCCCCAGGCGCACCCAGATACCCTTTGTGAACTTATACCTTACTGTTGCCTCGGCGCTGGCTGGTCCTCCGGGGCCCCTCACCCCCGGGTGTTGAGACAGCCCGCCGGCGGCCAACCCAACTCTTGTTTTTACACTGAAACTCTGAGCACAAAACATAAATGAATCAAAACTTTCAACAACGGATCTCTTGGTTCTGGCATCGATGAAGAACGCAGCGAAATGCGATAAGTAATGTGAATTGCAGAATTCAGTGAATCATCGAATCTTTGAACGCACATTGCGCCCTCTGGTATTCCGGAGGGCATGCCTGTTCGAGCGTCAT…
KC343055.1	Diaporthe	crataegi	TP	TP	FN	AACAAGGTCTCCGTTGGTGAACCAGCGGAGGGATCATTGCTGGATCGCGCCCACGGCGCACCCAGAAACCCTTTGTGAACTCATACCATAACTGTTGCCTCGGCGCAGGCCGGTCCCCCCCCGGGGGGCCCCTCGGTGACGAGGAGCAGGCCCGCCGGCGGCCAAGCCAACTCTTGTTTTTAAACCGAGACTCTGAGAAACAAAACACAAATGAATCAAAACTTTCAACAACGGATCTCTTGGTTCTGGCATCGATGAAGAACGCAGCGAAATGCGATAAGTAATGTGAATTGCAGAATTCAGTGAATCATCGAATCTTTGAACGCACATTGCGCCCTCTGGTATTCCGGAGGGCATGCCTGTTCGAGCGTCATTTCAACCCTCAAGCCTGGCTTGGTG…
EU552122.1	Diaporthe	cynaroidis	TP	TP	TP	ATTGAATGGTTCAGTGAGGCTTTCGGACTGGCCCAGGGAGGTCGGCAACGACCACCCAGGGCCGGAAAGTTATCCAAACTCGATCATTTAGAGGAAGTAAAAGTCGTAACAAGGTCTCCGTTGGTGAACCAGCGGAGGGATCATTGTTGGAACGCGCTCCGGCGCACCTCCAGACAACCCTTTGTGAACTTATACCTATACTGTTGCCTCGGCGTCAGGCTGGCTCCCCTCGGGGGGTCCCTCACCATCTCGGTGAGGAGCAGGCCCGCCGGCGGCCAAGTTAACTCTTGTTTTTACACTGAAACTCTGAGAATAAAACAAAAATGAATCAAAACTTTCAACAACGGATCTCTTGGTTCTGGCATCGATGAAGAACGCAGCGAAATGCGATAAGTAATG…
KF777156.1	Diaporthe	diospyricola	TP	TP	TP	ACACCGCCCGTCGCTACTACCGATTGAATGGTTCAGTGAGGCTTTCGGACTGGCCCAGGGAGGTCGGCAACGACCACCCAGGGCCGGAAAGTTATCCAAACTCGATCATTTAGAGGAAGTAAAAGTCGTAACAAGGTCTCCGTTGGTGAACCAGCGGAGGGATCATTGCTGGAACGCGCCCCAGGCGCACCCAGAAACCCTTTGTGAACTTATACCTTACTGTTGCCTCGGCGCAGGCCGGCCCCTATGGGGTCCCTCTTGTCTCAAGAGGAGCAGGCCCGCCGGCGGCCAATTTAACTCTGTTTTTAAACTGAAACTCTGAGTACAAACATAAATGAATCAAAACTTTCAACAACGGATCTCTTGGTTCTGGCATCGATGAAGAACGCAGCGAAATGC…
KY011887.1	Diaporthe	discoidispora	TP	TP	FN	GGAAGTAAAAGTCGTAACAAGGTCTCCGTTGGTGAACCAGCGGAGGGATCATTGCTGGAACGCGCTTCGGCGCACCCAGAAACCCTTTGTGAACTTATACCTTACTGTTGCCTCGGCGCAGGCCGGCCTCTTAGCTGAGGCCCCCCGGAGACGGGGAGCAGCCCGCCGGCGGCCAAGTTAACTCTTGTTTCTACCATGGATCTCTGAGTAAAAAAACATAAATGAATCAAAACTTTCAACAACGGATCTCTTGGTTCTGGCATCGATGAAGAACGCAGCGAAATGCGATAAGTAATGTGAATTGCAGAATTCAGTGAATCATCGAATCTTTGAACGCACATTGCGCCCTCTGGTATTCCGGAGGGCATGCCTGTTCGAGCGTCATTTCAACCCTCAAGC…
KC343064.1	Diaporthe	elaeagni	TP	TP	FN	AACAAGGTCTCCGTTGGTGAACCAGCGGAGGGATCATTGCTGGAACGCGCCCCTGGCGCACCCAGAAACCCTTTGTGAACTTATACCTTACTGTTGCCTCGGCGCAGGCCGGCCCCCATGGGGTCCCTCTTGTCTCAGGAGGAGCAGCCGGCCGGTGGCCAAGTTAACTCTGTTTTTACACTGAAACTCTGAGCACAAAACATAAATGAATCAAAACTTTCAACAACGGATCTCTTGGTTCTGGCATCGATGAAGAACGCAGCGAAATGCGATAAGTAATGTGAATTGCAGAATTCAGTGAATCATCGAATCTTTGAACGCACATTGCGCCCTCTGGTATTCCGGAGGGCATGCCTGTTCGAGCGTCATTTCAACCCTCAAGCCTGGCTTGGTGATGGG…
KX986780.1	Diaporthe	elaeagni-glabrae	TP	TP	FN	AAGGTCTCCGTTGGTGAACCAGCGGAGGGATCATTGCTGGAACGCGCCCCTGGCGCACCCAGAAACCCTTTGTGAACTTATACCTTACTGTTGCCTCGGCGCAGGCCGTCCCCCCACGGGGTCCCTCGGAGACGAGGAGCAGCCGGCCGGTGGCCAAGTTAACTCTGTTTTTACACTGAAACTCTGAGCACAAAACATAAATGAATCAAAACTTTCAACAACGGATCTCTTGGTTCTGGCATCGATGAAGAACGCAGCGAAATGCGATAAGTAATGTGAATTGCAGAATTCAGTGAATCATCGAATCTTTGAACGCACATTGCGCCCTCTGGTATTCCGGAGGGCATGCCTGTTCGAGCGTCATTTCAACCCTCAAGCCTGGCTTGGTGATGGGGCACT…
KU680351.1	Diaporthe	endophytica	TP	TP	FN	CGTTGGTGACCAGCGGAGGGATCATTGCTGGAACGCGCTTCGGCGCACCCAGAAACCCTTTGTGAACTTATACCTTACTGTTGTCTCGGCGTAGGCCGGCCTCTTCACTGAGGCCCCCTGGAGACGGGGAGCAGCCCGCCGGCGGCCAACCAGACTCTTGTTTCTTAGTGAATCTCTGAGTAAAAATCATAATGAATCAAAACTTTCAACAACGGATCTCTTGGTTCTGGCATCGATGAAGAACGCAGCGAAATGCGATAAGTAATGTGAATTGCAGAATTCAGTGAATCATCGAATCTTTGAACGCACATTGCGCCCTCTGGTATTCCGGAGGGCATGCCTGTTCGAGCGTCATTTCAACCCTCAAGCATTGCTTGGTGTTGGGGCACGGCCCGTAAA…
KX866867.1	Diaporthe	eres	TP	TP	FN	TGGAAGTAAAAAATCGTAACAAGGTCTCCGTTGGTGAACCAGCGGAGGGATCATTGCTGGAACGCGCCCCAGGCGCACCCAGAAACCCTTTGTGAACTTATACCTTACTGTTGCCTCGGCGCTAGCTGGTCCTTCGGGGCCCCTCACCCTCGGGTGTTGAGACAGCCCGCCGGCGGCCAACCCAACTCTTGTTTTTACACTGAAACTCTGAGAATAAAACATAAATGAATCAAAACTTTCAACAACGGATCTCTTGGTTCTGGCATCGATGAAGAACGCAGCGAAATGCGATAAGTAATGTGAATTGCAGAATTCAGTGAATCATCGAATCTTTGAACGCACATTGCGCCCTCTGGTATTCCGGAGGGCATGCCTGTTCGAGCGTCATTTCAACCCTCA…
KX866872.1	Diaporthe	eres	TP	TP	FN	AGCGTAACAAGGTCTCCGTTGGTGAACCAGCGGAGGGATCATTGCTGGAACGCGCCCCAGGCGCACCCAGAAACCCTTTGTGAACTTATACCTTACTGTTGCCTCGGCGCTAGCTGGTCCTCCGGGGCCCCTCTCCGGAGGAGCAGGCACGCCGGCGGCCAACCTAACTCTTGTTTTTACACTGAAACTCTGAGAATAAAACATAAATGAATCAAAACTTTCAACAACGGATCTCTTGGTTCTGGCATCGATGAAGAACGCAGCGAAATGCGATAAGTAATGTGAATTGCAGAATTCAGTGAATCATCGAATCTTTGAACGCACATTGCGCCCTCTGGTATTCCGGAGGGCATGCCTGTTCGAGCGTCATTTCAACCCTCAAGCCTGGCTTGGTGATGG…
KP903589.1	Diaporthe	eres	TP	TP	FN	AATGTAAGTCTCCGTTGGTGAACCAGCGGAGGGATCATTGCTGGAACGCGCCCCAGGGCGCACCCAGAAACCCTTTGTGAACTTATACCTTACTGTTGCCTCGGCGCTAGCTGGTCCTTCGGGGCCCCTCACCCCCGGGTGTTGAGACAGCCCGCCGGCGGCCAACCCAACTCTTGTTTTTACACTGAAACTCTGAGAATAAAACATAAATGAATCAAAACTTTCAACAACGGATCTCTTGGTTCTGGCATCGATGAAGAACGCAGCGAAATGCGATAAGTAATGTGAATTGCAGAATTCAGTGAATCATCGAATCTTTGAACGCACATTGCGCCCTCTGGTATTCCGGAGGGCATGCCTGTTCGAGCGTCATTTCAACCCTCAAGCCTGGCTTGGTGA…
KP903588.1	Diaporthe	eres	TP	TP	FN	AAGGACAGACTCCGTTGGTGACCAGCGGAGGGATCATTGCTGGAACGCGCCCCAGGCGCACCCAGAAACCCTTTGTGAACTTATACCTTACTGTTGCCTCGGCGCTAGCTGGTCCTTCGGGGCCCCTCACCCCCGGGTGTTGAGACAGCCCGCCGGCGGCCAACCCAACTCTTGTTTTTACACTGAAACTCTGAGAATAAAACATAAATGAATCAAAACTTTCAACAACGGATCTCTTGGTTCTGGCATCGATGAAGAACGCAGCGAAATGCGATAAGTAATGTGAATTGCAGAATTCAGTGAATCATCGAATCTTTGAACGCACATTGCGCCCTCTGGTATTCCGGAGGGCATGCCTGTTCGAGCGTCATTTCAACCCTCAAGCCTGGCTTGGTGATG…
KP747690.1	Diaporthe	eucalyptorum	TP	TP	FN	TGGTCATTTAGAGGAAGTAAAAGTCGTAACAAGGTCTCCGTTGGTGAACCAGCGGAGGGTTCAAAGCTGGAACGCGCCCCAGGCGCACCCAGAAACCCTTTGTGAAGTTATACCTTACTGTTGCCTCGGGGCATGCTGGCCCCCTCGGGGTCCCTTGGAGACAAGGAGCTGGCACGCCGGCGGCCAAGTTAACTCTTGTTTCTACACTGAAACTCTGAGAAAAAAACACAAATGAATCAAAACTTTCAACAACGGATCTCTCGGTTCTGGCATCGATGAAGAACGCAGCGAAATGCGATAAGTAATGTGAATTGCAGAATTCAGTGAATCATTGAATCTTTGAACGCACATCGCGCCCTCTGGTATTCCGGAGGGCATGCCTGTTCGAGCGTCATTTCA…
KX385111.1	Diaporthe	eucalyptorum	TP	TP	FN	GNNNNGTCTCGTTGGTGACCAGCGGAGGGATCATTGCTGGAACGCGCCCCAGGCGCACCCAGAAACCCTTTGTGAACTTATACCCTTACTGTTGCCTCGGCGCATGCCGGCCCCCCACGGGGCCCCCTGGAGACAGGGAGCAGGCACGCCGGCGGCCAAGTCAACTCTTGTTTTTACACTGAAACTCTGAGAAAAAAACACAAATGAATCAAAACTTTCAACAACGGATCTCTTGGTTCTGGCATCGATGAAGAACGCAGCGAAATGCGATAAGTAATGTGAATTGCAGAATTCAGTGAATCATCGAATCTTTGAACGCACATTGCGCCCTCTGGTATTCCGGAGGGCATGCCTGTTCGAGCGTCATTTCAACCCTCAAGCACTGCTTGGTGTTGGGGC…
JX069862.1	Diaporthe	eucalyptorum	TP	TP	TP	GGTTCAGTGAGGCTTTCGGACTGGCCCAGGGAGGTCGGCAACGACCACCCAGGGCCGGAAAGTTATCCAAACTCGATCATTTAGAGGAAGTAAAAGTCGTAACAAGGTCTCCGTTGGTGAACCAGCGGAGGGATCATTGCTGGAACGCGCCCCAGGCGCACCCAGAAACCCTTTGTGAACTTATACCTTACTGTTGCCTCGGCGCATGCTGGCCCCCTCGGGGTCCCTTGGAGACAAGGAGCAGGCACGCCGGCGGCCAAGTTAACTCTTGTTTTTACACTGAAACTCTGAGAAAAAAACACAAATGAATCAAAACTTTCAACAACGGATCTCTTGGTTCTGGCATCGATGAAGAACGCAGCGAAATGCGATAAGTAATGTGAATTGCAGAATTCAGTG…
NR_137103.1	Diaporthe	fraxini-angustifoliae	TP	TP	TP	AACGACCACCCAGGGCCGGAAAGTTATCCAAACTCGATCATTTAGAGGAAGTAAAAGTCGTAACAAGGTCTCCGTTGGTGAACCAGCGGAGGGATCATTGCTGGAACGCGCCCCAGGCGCACCCAGAAACCCTTTGTGAACTTATACCTTTTGTTGCCTCGGCGCATGCTGGTCTCTAGTAGGCCCCTCACCCCGGTGAGGAGACGGCACGCCGGCGGCCAAAACAACTCTGTTTTTACACTGAAACTCTGAGAAAAAACACAAATGAATCAAAACTTTCAACAACGGATCTCTTGGTTCTGGCATCGATGAAGAACGCAGCGAAATGCGATAAGTAATGTGAATTGCAGAATTCAGTGAATCATCGAATCTTTGAACGCACATTGCGCCCTCTGGTAT…
KC343112.1	Diaporthe	ganjae	TP	TP	FN	AACAAGGTCTCCGTTGGTGAACCAGCGGAGGGATCATTGCTGGAACGCGCCCCGGCGCACCCAGAAACCCTTTGTGAACCTATACCCACTGTTGCCTCGGCGCAGGCCGGTCTGTCTCAGACCCCCTGGAGACAGGGAGCAGCCCGCCGGCGGCCGACCAAACTCCGTTTCTATAGTGAATCTCTGAGTTAAAAACATAAATGAATCAAAACTTTCAACAACGGATCTCTTGGTTCTGGCATCGATGAAGAACGCAGCGAAATGCGATAAGTAATGTGAATTGCAGAATTCAGTGAATCATCGAATCTTTGAACGCACATTGCGCCCTCTGGTATTCCGGAGGGCATGCCTGTTCGAGCGTCATTTCAACCCTCAAGCCTGGCTTGGTGATGGGGCAGT…
KC343113.1	Diaporthe	gardeniae	TP	TP	FN	AACAAGGTCTCCGTTGGTGAACCAGCGGAGGGATCATTGCTGGAACGCGCCCCAGGCGCACCCAGAAACCCTTTGTGAACTTGTACCTTGCTGTTGCCTCGGCGCCAGCTGGCCCTTCGGGGTCCCTCACCCCGCCAGGGTGTTGAGAGAGCACGCCGGCGGCCAACCCAACTCTTGTTTTTACACTGAAACTCTGAGCAGAAACACAAATGAATCAAAACTTTCAACAACGGATCTCTTGGTTCTGGCATCGATGAAGAACGCAGCGAAATGCGATAAGTAATGTGAATTGCAGAATTCAGTGAATCATCGAATCTTTGAACGCACATTGCGCCCTCTGGTATTCCGGAGGGCATGCCTGTTCGAGCGTCATTTCAACCCTCAAGCCTGGCTTGGTGA…
NR_147540.1	Diaporthe	goulteri	TP	TP	TP	AACGACCACCCAGGGCCGGAAAGTTATCCAAACTCGATCATTTAGAGGAAGTAAAAGTCGTAACAAGGTCTCCGTTGGTGAACCAGCGGAGGGATCATTGCTGGAACGCGCCCCTGGCGCACCCAGAAACCCTTTGTGAACTTATACCTACCGTTGCCTCGGCGCAGGCCGGCCCCCCTCACCGGGGGCCCCCCGGAGACGGGGAGCAGCCCGCCGGCGGCCAACCAAACTCTTGTTTCTTAGTGAATCTCTGAGTAAAAATCATAAATGAATCAAAACTTTCAACAACGGATCTCTTGGTTCTGGCATCGATGAAGAACGCAGCGAAATGCGATAAGTAATGTGAATTGCAGAATTCAGTGAATCATCGAATCTTTGAACGCACATTGCGCCCTCTGG…
KJ197290.1	Diaporthe	goulteri	TP	TP	TP	ACACCGCCCGTCGCTACTACCGATTGAATGGTTCAGTGAGGCTTTCGGACTGGCCCAGGGAGGTCGGCAACGACCACCCAGGGCCGGAAAGTTATCCAAACTCGATCATTTAGAGGAAGTAAAAGTCGTAACAAGGTCTCCGTTGGTGAACCAGCGGAGGGATCATTGCTGGAACGCGCCCCTGGCGCACCCAGAAACCCTTTGTGAACTTATACCTACCGTTGCCTCGGCGCAGGCCGGCCCCCCTCACCGGGGGCCCCCCGGAGACGGGGAGCAGCCCGCCGGCGGCCAACCAAACTCTTGTTTCTTAGTGAATCTCTGAGTAAAAATCATAAATGAATCAAAACTTTCAACAACGGATCTCTTGGTTCTGGCATCGATGAAGAACGCAGCGAAATG…
DQ221692.1	Diaporthe	helianthi	TP	TP	FN	TGGAAGTTAAAAGTCGTAACAAGGTCTCCGTTGGTGAACCAGCGGAGGGATCATTGCTGGAACGCGCCCCCGGCGCACCCAGAAACCCTTTGTGAACTTATACCTATCTGTTGCCTCGGCGCAGGCCGGCCCCCCCTTGGGGGCCCCCTGGGAACAGGGAGCAGCCCGCCGGCGGCCGACCAAACTCTTGTTTCTACAGTGGATCTCTGAGTAAAAAACACAAATGAATCAAAACTTTCAACAACGGATCTCTTGGTTCTGGCATCGATGAAGAACGCAGCGAAATGCGATAAGTAATGTGAATTGCAGAATTCAGTGAATCATCGAATCTTTGAACGCACATTGCGCCCTCTGGTATTCCGGAGGGCATGCCTGTTCGAGCGTCATTTCAACCCTCAA…
JQ936257.1	Diaporthe	helianthi	TP	TP	FN	GGAAGTAAAAGTCGTAACAAGGTCTCCGTTGGTGAACCAGCGGAGGGATCATTGCTGGAACGCGCTTCGGCGCACCCAGAAACCCTTTGTGAACTTATACCTATTGTTGCCTCGGCGTTTAGGCCGGCCTCTTCACTGAGGCCCCCTGGAAACGGGGAGCAGCCCGCCGGCGGCCAACTAAACTCTTGTTTCTATAGTGAATCTCTGAGTAAAAAACATAAATGAATCAAAACTTTCAACAACGGATCTCTTGGTTCTGGCATCGATGAAGAACGCAGCGAAATGCGATAAGTAATGTGAATTGCAGAATTCAGTGAATCATCGAATCTTTGAACGCACATTGCGCCCCCTGGTATTCCGGGGGGCATGCCTGTTCGAGCGTCATTTCAACCCTCAAGC…
JQ936255.1	Diaporthe	helianthi	TP	TP	FN	CATAGAGGAAGTAAAAGTCGTAACAAGGTCTCCGTTGGTGAACCAGCGGAGGGATCATTGCTGGAACGCGCTTCGGCGCACCCAGAAACCCTTTGTGAACTTATACCTATTGTTGCCTCGGCGTCAGGCCGGCCTCTTCACTGAGGCCCCCCGGAGACGGGGAGCAGCCCGCCGGCGGCCAACTAAACTCTTGTTTCTATAGTGAATCTCTGAGTAAAAAACATAAATGAATCAAAACTTTCAACAACGGATCTCTTGGTTCTGGCATCGATGAAGAACGCAGCGAAATGCGATAAGTAATGTGAATTGCAGAATTCAGTGAATCATCGAATCTTTGAACGCACATTGCGCCCCCTGGTATTCCGGGGGGCATGCCTGTTCGAGCGTCATTTCAACCCT…
KC343118.1	Diaporthe	hickoriae	TP	TP	FN	AACAAGGTCTCCGTTGGTGAACCAGCGGAGGGATCATTGCTGGAACGCGCCCCAGGCGCACCCAGAAACCCTTTGTGAACTTATACCTTACTGTTGCCTCGGCGCAGGCCGGCCCCCGCGGGGGCCCCTCCTGTCCCAGGAGGAGCAGGCCCGCCGGCGGCCAAGCCAACTCTGTTTTTACACTGGAACTCTGAGTACAAAACACAAATGAATCAAAACTTTCAACAACGGATCTCTTGGTTCTGGCATCGATGAAGAACGCAGCGAAATGCGATAAGTAATGTGAATTGCAGAATTCAGTGAATCATCGAATCTTTGAACGCACATTGCGCCCTCTGGTATTCCGGAGGGCATGCCTGTCCGAGCGTCATTTCAACCCTCAAGCCTGGCTTGGTGTTG…
KX343142.1	Diaporthe	hongkongensis	TP	TP	FN	TTCGTAACAAGGTTTCCGTAGGTGAACCAGCGGAGGGATCATTGCTGGAACGCGCCCCAGGCGCACCCAGAAACCCTTTGTGAACTTATACCTTACTGTTGCCTCGGCGCATGCCGGCCCCCAGGGGCCCCTCGGAGACGAGGAGCAGGCACGCCGGCGGCCAAGTTAACTCTTGTTTTTACACTGAAACTCTGAGAAAAAAAACAAAATGAATCAAAACTTTCAACAACGGATCTCTTGGTTCTGGCATCGATGAAGAACGCAGCGAAATGCGATAAGTAATGTGAATTGCAGAATTCAGTGAATCATCGAATCTTTGAACGCACATTGCGCCCTCCGGTATTCCGGAGGGCATGCCTGTTCGAGCGTCATTTCAACCCTCAAGCACTGCTTGGTGTT…
KY433559.1	Diaporthe	hongkongensis	TP	TP	FN	CTTCCGTAGGGGGAACCTGCGGAGGGATCATTGCTGGAACGCGCCCCAGGCGCACCCAGAAACCCTTTGTGAACTTATACCTTACTGTTGCCTCGGCGCATGCCGGCCCCCCCGGGGGCCCCTCGGAGACGAGGAGCAGGCACGCCGGCGGCCAAGTTAACTCTTGTTTTTACACTGAAACTCTGAGAAAAAAACACAAATGAATCAAAACTTTCAACAACGGATCTCTTGGTTCTGGCATCGATGAAGAACGCAGCGAAATGCGATAAGTAATGTGAATTGCAGAATTCAGTGAATCATCGAATCTTTGAACGCACATTGCGCCCTCTGGTATTCCGGAGGGCATGCCTGTTCGAGCGTCATTTCAACCCTCAAGCATTGCTTGGTGTTGGGGCACTG…
KM816789.1	Diaporthe	inconspicua	TP	TP	FN	AACAAGGTCTCCGTAGGTGAACCTGCGGAGGGATCATTGCTGGAACGCGCCCCTGGCGCACCCAGAAACCCTTTGTGAACTTATACCTTACTGTTGCCTCGGCGCAGGCCGGCCCCTTTGGGGTCCCTCGGAGACGAGGAGCAGCCGGCCGGTGGCCAAGTTAACTCTGTTTTTACACTGAAACTCTGAGTACAAAACATAAATGAATCAAAACTTTCAACAACGGATCTCTTGGTTCTGGCATCGATGAAGAACGCAGCGAAATGCGATAAGTAATGTGAATTGCAGAATTCAGTGAATCATCGAATCTTTGAACGCACATTGCGCCCTCTGGTATTCCGGAGGGCATGCCTGTTCGAGCGTCATTTCAACCCTCAAGCCTGGCTTGGTGTTGGGGCA…
KC343133.1	Diaporthe	infecunda	TP	TP	FN	AACAAGGTCTCCGTTGGTGAACCAGCGGAGGGATCATTGCTGGAACGCGCTTCGGCGCACCCAGAAACCCTTTGTGAACTTATACGTACTGTTGCCTCGGCGCAGGCCGGCTTTGAGATATAAGCCCCCTGGAAACAGGGAGAAGCCCGCCGGCGGCCAAGTAAACTCTTGTTTCTATAGTGGATCTCTGAGTAAAAAACATAAATGAATCAAAACTTTCAACAACGGATCTCTTGGTTCTGGCATCGATGAAGAACGCAGCGAAATGCGATAAGTAATGTGAATTGCAGAATTCAGTGAATCATCGAATCTTTGAACGCACATTGCGCCCCCTGGTATTCCGGGGGGCATGCCTGTTCGAGCGTCATTTCACCCCTCAAGCCTGGCTTGGTGATGGGG…
KJ869133.1	Diaporthe	isoberliniae	TP	TP	FN	ACAAGGTCTCTGTTGGTGAACCAGCGGAGGGATCATTGCTGGAACGCGCCCCTGGCGCACCCAGAAACCCTTTGTGAACTTATACCTTACTGTTGCCTCGGCGCAGGCCGTCCCCCCTGGGGTCCCTCTGGAGACAGAGGAGCAGCCGGCCGGTGGCCAAGTTAACTCTGTTTTTACACTGAAACTCTGAGTACAAAACATAAATGAATCAAAACTTTCAACAACGGATCTCTTGGTTCTGGCATCGATGAAGAACGCAGCGAAATGCGATAAGTAATGTGAATTGCAGAATTCAGTGAATCATCGAATCTTTGAACGCACATTGCGCCCTCTGGTATTCCGGAGGGCATGCCTGTTCGAGCGTCATTTCAACCCTCAAGCCTGGCTTGGTGTTGGGGC…
KR024740.1	Diaporthe	kongii	TP	TP	TP	GTCGCTACTACCGATTGAATGGTTCAGTGAGGCTTTCGGACTGGCCCAGGGAGGTCGGCAACGACCACCCAGGGCCGGAAAGTTATCCAAACTCGATCATTTAGAGGAAGTAAAAGTCGTAACAAGGTCTCCGTTGGTGAACCAGCGGAGGGATCATTGCTGGAACGCGCTTCGGCGCACCCAGAAACCCTTTGTGAACTTATACCTATTGTTGCCTCGGCGTAGGCCGGCTTTTTCTAAAAGCCCCCTGGAAACAGGGAGAAGCCCGCCGGCGGCCAACCAAACTCTTGTTTCTACAGTGAATCTCTGAGTAAAAAACATAAATGAATCAAAACTTTCAACAACGGATCTCTTGGTTCTGGCATCGATGAAGAACGCAGCGAAATGCGATAAGTAATG…
JN712460.1	Diaporthe	leucospermi	TP	TP	FN	AGTCGTAACAAGGTCTCCGTTGGTGAACCAGCGGAGGGATCATTGCTGGAACGCGCTTCGGCGCACCCAGAAACCCTTTGTGAACTTATACCTACTGTTGCCTCGGCGTAAGCTGGCTTTGAAATATAAGCCCCCTGGAAACGGGGAGCAGCCCGCCGGCGGCCAACTAAACTCTTGTTTCTATAGTGAATCTCTGAGTAAAAAACATAAATGAATCAAAACTTTCAACAACGGATCTCTTGGTTCTGGCATCGATGAAGAACGCAGCGAAATGCGATAAGTAATGTGAATTGCAGAATTCAGTGAATCATCGAATCTTTGAACGCACATTGCGCCCCCTGGTATTCCGGGGGGCATGCCTGTTCGAGCGTCATTTCAACCCTCAAGCCTGGCTTGGTG…
MG745372.1	Diaporthe	liquidambaris	TP	TP	FN	CCGTAGGTGAACCTGCGGAGGGATCATTGCTGGAACGCGCCCCAGGCGCACCCAGAAACCCTTTGTGAACTTATACCTTACTGTTGCCTCGGCGCATGCTGGCCCCCTCGGGGCCCCCTGGAGACAGGGAGCAGGCACGCCGGCGGCCAAGTTAACTCTTGTTTTTACACTGAAACTTTGAGAAAAAACACAAATGAATCAAAACTTTCAACAACGGATCTCTTGGTTCTGGCATCGATGAAGAACGCAGCGAAATGCGATAAGTAATGTGAATTGCAGAATTCAGTGAATCATCGAATCTTTGAACGCACATTGCGCCCTCTGGTATTCCGGAGGGCATGCCTGTTCGAGCGTCATTTCAACCCTCAAGCATTGCTTGGTGTTGGGGCACTGCTTTTA…
MG798662.1	Diaporthe	liquidambaris	TP	TP	FN	AACGGCAGGGCACCGCCAGGGCCTTCCAAAGCGAGGGTTTAACTACTGCGCTCGGGGTCCTGGCGAGCTCGCCACTAGAACAAGTCTCCGTTGGTGAACCAGCGGAGGGATCATTGCTGGAACGCGCCCCAGGCGCACCCAGAAACCCTTTGTGAACTTATACCTTACTGTTGCCTCGGCGCATGCTGGCCCCCTCGGGGCCCCCTGGAGACAGGGAGCAGGCACGCCGGCGGCCAAGTTAACTCTTGTTTTTCACTGAAACTCTGAGAAAAAACACAAATGAATCAAAACTTTCAACAACGGATCTCTTGGTTCTGGCATCGATGAAGAACGCAGCGAAATGCGATAAGTAATGTGAATTGCAGATTCAGTGAATCATCGAATCTTTGAACGCACATT…
KT192243.1	Diaporthe	longicolla	TP	TP	FN	TTCCGTAGGGTGAACCTGCGGAGGGATCATTGCTGGAACGCGCTTCGGCGCACCCAGAAACCCTTTGTGAACTTATACCTACTGTTGCCTCGGCGTCAGGCCGGCCCCTTCACTGGGGCCCCCCGGAGACGGGGAGCAGCCCGCCGGCGGCCAACTAAACTCTTGTTTCTACAGTGAATCTCTGAGTAAAAAACATAAATGAATCAAAACTTTCAACAACGGATCTCTTGGTTCTGGCATCGATGAAGAACGCAGCGAAATGCGATAAGTAATGTGAATTGCAGAATTCAGTGAATCATCGAATCTTTGAACGCACATTGCGCCCCCTGGTATTCCGGGGGGCATGCCTGTTCGAGCGTCATTTCAACCCTCAAGCCTGGCTTGGTGATGGGGCACTAC…
KC886605.1	Diaporthe	longicolla	TP	TP	FN	GGAAGTAAAAGTCGTAACAAGGTCTCCGTTGGTGAACCAGCGGAGGGATCATTGCTGGAAAAACCCTTTGTGAACTCATACCTACTGTTGCCTCGGCGCAGGCCGGCCTTTGTCAGAGAAGGCCCCCTGGGAACAGGGAGCAGCCCGCCGGCGGCCAACTAGACTCTTGTTTCTGTAGTGAATCTCTGAGTAAAAACATAAATGAATCAAAACTTTCAACAACGGATCTCTTGGTTCTGGCATCGATGAAGAACGCAGCGAAATGCGATAAGTAATGTGAATTGCAGAATTCAGTGAATCATCGAATCTTTGAACGCACATTGCGCCCTCTGGTATTCCGGAGGGCATGCCTGTTCGAGCGTCATTTCAACCCTCAAGCCTGGCTTGGTGATGGGGCAC…
KU204662.1	Diaporthe	longicolla	TP	TP	FN	CAAGGTCTCCGTTGGTGAACCAGCGGAGGGATCATTGCTGGAACGCGCCTCGGCGCACCCAGAAACCCTTTGTGAACTTATACCTACTGTTGCCTCGGCGCAGGCCGGCTTCTGTCACAAGAAGCCCCCTGGAGACAGGGAGCAGCCCGCCGGCGGCCAACCAAACTCTTGTTTCTATAGTGAATCTCTGAGTAAAAACATAAATGAATCAAAACTTTCAACAACGGATCTCTTGGTTCTGGCATCGATGAAGAACGCAGCGAAATGCGATAAGTAATGTGAATTGCAGAATTCAGTGAATCATCGAATCTTTGAACGCACATTGCGCCCTCTGGTATTCCGGAGGGCATGCCTGTTCGAGCGTCATTTCAACCCTCAAGCCTGGCTTGGTGATGGGGC…
KC343135.1	Diaporthe	longispora	TP	TP	FN	AACAAGGTCTCCGTTGGTGAACCAGCGGAGGGATCATTGCTGGAACGCGCTTCGGCGCACCCAGAAACCCTTTGTGAACTCATACCTTACTGTTGCCTCGGCGCAGGCCGGCCCCCCTGGGGCCCCTCGTTCCCGAGGAGCAGCCCGCCGGCGGCCAACCAAACTCTTGTTTCTTAGTGAGTCTCTGAGTAAAAAACAAAAATAAATCAAAACTTTCAACAACGGATCTCTTGGTTCTGGCATCGATGAAGAACGCAGCGAAATGCGATAAGTAATGTGAATTGCAGAATTCAGTGAATCATCGAATCTTTGAACGCACATTGCGCCCTCTGGTATTCCGGAGGGCATGCCTGTTCGAGCGTCATTTCAACCCTCAAGCTCTGCTTGGTGATGGGGCAC…
KY420948.1	Diaporthe	macintoshii	TP	TP	FN	CGTTGGTGAACCAGCGGAGGGATCATTGCTGGAACGCGCCCCAGGCGCACCCAGAAACCCTTTGTGAACTTATACCTTACTGTTGCCTCGGCGCATGCTGGCCCCCTCGGGGTCCCAAGGAGACAAGGAGCAGGCACGCCGGCGGCCAAGTTAACTCTTGTTTTTACACTGAAACTCTGAGAAAAAACACAAATGAATCAAAACTTTCAACAACGGATCTCTTGGTTCTGGCATCGATGAAGAACGCAGCGAAATGCGATAAGTAATGTGAATTGCAGAATTCAGTGAATCATCGAATCTTTGAACGCACATTGCGCCCTCTGGTATTCCGGAGGGCATGCCTGTACGAGCGTCATTTCAACCCTCAAGCATTGCTTGGTGTTGGGGCACTGCCTGTAA…
KC343139.1	Diaporthe	mayteni	TP	TP	FN	AACAAGGTCTCCGTTGGTGAACCAGCGGAGGGATCATTGCTGGAACGCGCCCCGGCGCACCCAGAAACCCTTTGTGAACCTATACCTTACTGTTGCCTCGGCGCAGGCCGGCCTCCCGTGAGGCCCCTCGGAGACGAGGAGCAGCCCGCCGGCGGCCAAGCAAACTCTTGTTTCTTAGTGGATCTCTGAGTAAAAAACACAAATGAATCAAAACTTTCAACAACGGATCTCTTGGTTCTGGCATCGATGAAGAACGCAGCGAAATGCGATAAGTAATGTGAATTGCAGAATTCAGTGAATCATCGAATCTTTGAACGCACATTGCGCCCCCTGGTATTCCGGGGGGCATGCCTGTTCGAGCGTCATTTCACCCCTCAAGCCTGGCTTGGTGCTGGGGCA…
KC343140.1	Diaporthe	megalospora	TP	TP	FN	AACAAGGTCTCCGTTGGTGAACCAGCGGAGGGATCATTGCTGGAACGCGCTTCGGCGCACCCAGAAACCCTTTGTGAACTTATACCTACTGTTGCCTCGGCGCAGGCCGGCCTCCCTTCCGAGGCCCCCTGGGAACAGGGAGCAGCCCGCCGGCGGCCGACCAGACTCTTGTTTCTGTAGTGGATCTCTGAGTACAAAAACACAAATGAATCAAAACTTTCAACAACGGATCTCTTGGTTCTGGCATCGATGAAGAACGCAGCGAAATGCGATAAGTAATGTGAATTGCAGAATTCAGTGAATCATCGAATCTTTGAACGCACATTGCGCCCTCTGGTATTCCGGAGGGCATGCCTGTTCGAGCGTCATTTCAACCCTCAAGCCTGGCTTGGTGATGGG…
KC343141.1	Diaporthe	melonis	TP	TP	FN	AACAAGGTCTCCGTTGGTGAACCAGCGGAGGGATCATTGCTGGAACGCGCCTCGGCGCACCCAGAAACCCTTTGTGAACTTATACCTACTGTTGCCTCGGCGCAGGCCGGCCTTTGTCAGAGAAGGCCCCCTGGGAACAGGGAGCAGCCCGCCGGCGGCCAACTAAACTCTTGTTTCTATAGTGAATCTCTGAGTAAAAACATAAATGAATCAAAACTTTCAACAACGGATCTCTTGGTTCTGGCATCGATGAAGAACGCAGCGAAATGCGATAAGTAATGTGAATTGCAGAATTCAGTGAATCATCGAATCTTTGAACGCACATTGCGCCCTCTGGTATTCCGGAGGGCATGCCTGTTCGAGCGTCATTTCAACCCTCAAGCCTGGCTTGGTGTTGGG…
KJ197286.1	Diaporthe	middletonii	TP	TP	TP	ACACACCGCCCGTCGCTACTACCGATTGAATGGTTCAGTGAGGCTTTCGGACTGGCCCAGGGAGGTCGGCAACGACCACCCAGGGCCGGAAAGTTATCCAAACTCGATCATTTAGAGGAAGTAAAAGTCGTAACAAGGTCTCCGTTGGTGAACCAGCGGAGGGATCATTGCTGGAACGCGCTTCGGCGCACCCAGAAACCCTTTGTGAACTTATACCTATTGTTGCCTCGGCGTTAGGCCGGCCTCCTCACTGAGGCCCCCTGGAAACAGGGAGCAGCCCGCCGGCGGCCAACTAAACTCTTGTTTCTATAGTGAATCTCTGAGTAAAAAACATAAATGAATCAAAACTTTCAACAACGGATCTCTTGGTTCTGGCATCGATGAAGAACGCAGCGAAAT…
KJ197283.1	Diaporthe	miriciae	TP	TP	TP	TTGTACACACCGCCCGTCGCTACTACCGATTGAATGGTTCAGTGAGGCTTTCGGACTGGCCCAGGGAGGTCGGCAACGACCACCCAGGGCCGGAAAGTTATCCAAACTCGATCATTTAGAGGAAGTAAAAGTCGTAACAAGGTCTCCGTTGGTGAACCAGCGGAGGGATCATTGCTGGAACGCGCTTCGGCGCACCCAGAAACCCTTTGTGAACTTATACCTATTTGTTGCCTCGGCGTAGGCCGGCCTCTTCACTGAGGCCCCCTGGAGACAGGGAGCAGCCCGCCGGCGGCCAACTAAACTCTTGTTTCTATAGTGAATCTCTGAGTAAAAAACATAAATGAATCAAAACTTTCAACAACGGATCTCTTGGTTCTGGCATCGATGAAGAACGCAGCG…
KJ197282.1	Diaporthe	miriciae	TP	TP	TP	ACACACCGCCCGTCGCTACTACCGATTGAATGGTTCAGTGAGGCTTTCGGACTGGCCCAGGGAGGTCGGCAACGACCACCCAGGGCCGGAAAGTTATCCAAACTCGATCATTTAGAGGAAGTAAAAGTCGTAACAAGGTCTCCGTTGGTGAACCAGCGGAGGGATCATTGCTGGAACGCGCTTCGGCGCACCCAGAAACCCTTTGTGAACTTATACCTATTTGTTGCCTCGGCGTAGGCCGGCCTCTTCACTGAGGCCCCCTGGAGACAGGGAGCAGCCCGCCGGCGGCCAACTAAACTCTTGTTTCTATAGTGAATCTCTGAGTAAAAAACATAAATGAATCAAAACTTTCAACAACGGATCTCTTGGTTCTGGCATCGATGAAGAACGCAGCGAAAT…
KT821501.1	Diaporthe	nelumbonis	TP	TP	FN	GAGGAAGTAAAAGTCGTAACAAGGTCTCCGTTGGTGAACCAGCGGAGGGATCATTGCTGGAACGCGCCCCAGGCGCACCCAGAAACCCTTTGTGAACTTATACCTTACTGTTGCCTCGGCGCATGCTGGCCCTCTTGGGGCCCCCTGGAGACAGGGAGCAGGCACGCCGGCGGCCAAGTTAACTCTTGTTTTTACACTGAAACTCTGAGAAAAAACACAAATGAATCAAAACTTTCAACAACGGATCTCTTGGTTCTGGCATCGATGAAGAACGCAGCGAAATGCGATAAGTAATGTGAATTGCAGAATTCAGTGAATCATCGAATCTTTGAACGCACATTGCGCCCTCTGGTATTCCGGAGGGCATGCCTGTTCGAGCGTCATTTCAACCCTCAAGCA…
KC145898.1	Diaporthe	neotheicola	TP	TP	TP	TTCTTGGTCATTTTAGAGGAAGTAAAAGTCGTAACAAGGTCTCCGTTGGTGAACCAGCGGAGGGATCATTGCTGGAACGCGCCCCTGGCGCACCCAGAAACCCTTTGTGAACTTATACCTTACTGTTGCCTCGGCGCAGGCCGTCCCCTGATGGGGTCCCTCTGGAGACAGAGGAGCAGCCGGCCGGTGGCCAAATTAACTCTGTTTTTACACTGAAACTCTGAGTACAAAACATAAATGAATCAAAACTTTCAACAACGGATCTCTTGGTTCTGGCATCGATGAAGAACGCAGCGAAATGCGATAAGTAATGTGAATTGCAGAATTCAGTGAATCATCGAATCTTTGAACGCACATTGCGCCCTCTGGTATTCCGGAGGGCATGCCTGTTCGAGCGTC…
KC145840.1	Diaporthe	neoviticola	TP	TP	TP	TCTTGGTCATTTAGAGGAAGTAAAAGTCGTAACAAGGTCTCCGTTGGTGAACCAGCGGAGGGATCATTGCTGGAACGCGCCCCTGGCGCACCCAGAAACCCTTTGTGAACTCATACCTTACCGTTGCCTCGGCGCAGGCCGGCCCCCCCCGGGGGGCCCCTCGGAGACGAGGAGCAGGCCCGCCGGCGGCCAAGTTAACTCTTGTTTTTACACTGAAACTCTGAGAAACAAAACACAAATGAATCAAAACTTTCAACAACGGATCTCTTGGTTCTGGCATCGATGAAGAACGCAGCGAAATGCGATAAGTAATGTGAATTGCAGAATTCAGTGAATCATCGAATCTTTGAACGCACATTGCGCCCTCTGGTATTCCGGAGGGCATGCCTGTTCGAGCGT…
AB470863.1	Diaporthe	neoviticola	TP	TP	FN	TCCGTAGGTGAACCTGCGGAGGGATCATTGCTGAACGCGCCCCTGGCGCACCCAGAAACCCTTTGTGAACTTATACCTTACTGTTGCCTCGGCGCAGGCCGGCCCCCACGGGGGTCCCTCTGGAGACGGAGGAGCAGCCGGCCGGTGGCCAAGTTAACCCTGTTTTTACACTGAAACTCTGAGCACAAAACATAAATGAATCAAAACTTTCAACAACGGATCTCTTGGTTCTGGCATCGATGAAGAACGCAGCGAAATGCGATAAGTAATGTGAATTGCAGAATTCAGTGAATCATCGAATCTTTGAACGCACATTGCGCCCTCTGGTATTCCGGAGGGCATGCCTGTTCGAGCGTCATTTCAACCCTCAAGCCTGGCTTGGTGCTGGGGCACTGCTCC…
KC145857.1	Diaporthe	neoviticola	TP	TP	FN	AACAAGGTCTCCGTTGGTGAACCAGCGGAGGGATCATTGCTGGAACGCGCCCCTGGCGCACCCAGAAACCCTTTGTGAACTCATACCTTACCGTTGCCTCGGCGCAGGCCGGCCCCCCCCGGGGGGCCCCTCGGAGACGAGGAGCAGGCCCGCCGGCGGCCAAGTTAACTCTTGTTTTTACACTGAAACTCTGAGAAACAAAACACAAATGAATCAAAACTTTCAACAACGGATCTCTTGGTTCTGGCATCGATGAAGAACGCAGCGAAATGCGATAAGTAATGTGAATTGCAGAATTCAGTGAATCATCGAATCTTTGAACGCACATTGCGCCCTCTGGTATTCCGGAGGGCATGCCTGTTCGAGCGTCATTTCAACCCTCAAGCCTGGCTTGGTGAT…
KT163359.1	Diaporthe	nobilis	TP	TP	FN	TGAAGTAAAAAGTCGTAACAAGGTCTCCGTTGGTGAACCAGCGGAGGGATCATTGCTGGAACGCGCCCCAGGCGCACCCAGAAACCCTTTGTGAACTTATACCTTACTGTTGCCTCGGCGCATGCCGGCCCCCCTGGGGGCCCCTCCTTCGGGAGGAGCAGGCACGCCGGCGGCCAACCTAACTCTTGTTTTTACACTGAAACTCTGAGAATAAAACATAAATGAATCAAAACTTTCAACAACGGATCTCTTGGTTCTGGCATCGATGAAGAACGCAGCGAAATGCGATAAGTAATGTGAATTGCAGAATTCAGTGAATCATCGAATCTTTGAACGCACATTGCGCCCTCTGGTATTCCGGAGGGCATGCCTGTTCGAGCGTCATTTCAACCCTCAAGC…
KJ609012.1	Diaporthe	nobilis	TP	TP	TP	CTTGGTCATTTAGAGGAAGTAAGGATAGTCTCGTTGGTGACCAGCGGAGGGATCATTGCTGGAACGCGCCCCAGGCGCACCCAGACACCCTTTGTGAACTTATACCTTATTGTTGCCTCGGCGCATGCCGGTCCTCCGGGGCCCCTCCTTCTGGAGGAGCAGGCACGCCGGCGGCCAACCCAACTCTTGTTTTTACACTGAAACTCTGAGCACAAAACATAAATGAATCAAAACTTTCAACAACGGATCTCTTGGTTCTGGCATCGATGAAGAACGCAGCGAAATGCGATAAGTAATGTGAATTGCAGAATTCAGTGAATCATCGAATCTTTGAACGCACATTGCGCCCTCTGGTATTCCGGAGGGCATGCCTGTTCGAGCGTCATTTCAACCCTCAAG…
KC343154.1	Diaporthe	nomurai	TP	TP	FN	AACAAGGTCTCCGTTGGTGAACCAGCGGAGGGATCATTGCTGGAACGCGCCCCAGGCGCACCCAGAAACCCTTTGTGAACTCATACCTTACTGTTGCCTCGGCGCAGGCCGGCCCCCCAGGGGGCCCCTCGGAGACGAGGAGCAGGCCCGCCGGCGGCCAAGCCAACTCTTGTCTTTACACTGAAACTCTGAGTACAAAACATAAATGAATCAAAACTTTCAACAACGGATCTCTTGGTTCTGGCATCGATGAAGAACGCAGCGAAATGCGATAAGTAATGTGAATTGCAGAATTCAGTGAATCATCGAATCTTTGAACGCACATTGCGCCCTCTGGTATTCCGGAGGGCATGCCTGTTCGAGCGTCATTTCAACCCTCAAGCCTGGCTTGGTGATGGG…
JX862530.1	Diaporthe	nothofagi	TP	TP	TP	TGTACACACCGCCCGTCGCTACTACCGATTGAATGGTTCAGTGAGGCTTTCGGACTGGCCCAGGGAGGTCGGCAACGACCACCCAGGGCCGGAAAGTTATCCAAACTCGATCATTTAGAGGAAGTAAAAGTCGTAACAAGGTCTCCGTTGGTGAACCAGCGGAGGGATCATTGTTGGAACGCGCTCCGGCGCATCCAGACAACCCTTTGTGAACTTATACCTATACTGTTGCCTCGGCGTCAGGCTGGCCCCCTTGGGGGTCCCTCACCTCGGTGAGGAGCAGGCCCGCCGGCGGCCAAGTTAACTCTTGTTTTTACACTGAAACTCTGAGAAACAAAACAAAAATGAATCAAAACTTTCAACAACGGATCTCTTGGTTCTGGCATCGATGAAGAACGC…
MH020798.1	Diaporthe	novem	TP	TP	TP	TGAGGCTTTCGGACTGGCCCAGGGAGGTCGGCAACGACCACCCAGGGCCGGAAAGTTATCCAAACTCGATCATTTAGAGGAAGTAAAAGTCGTAACAAGGTCTCCGTTGGTGAACCAGCGGAGGGATCATTGCTGGAACGCGCTTCGGCGCACCCAGAAACCCTTTGTGAACTTATACCCACTGTTGCCTCGGCGCAGGCCGGCCTCTTCACTGAGGCCCCCTGGAAACAGGGAGCAGCCCGCCGGTGGCCAACTAAACTCTGTTTCTATAGTGAATCTCTGAGTAAAAAACATAAATGAATCAAAACTTTCAACAACGGATCTCTTGGTTCTGGCATCGATGAAGAACGCAGCGAAATGCGATAAGTAATGTGAATTGCAGAATTCAGTGAATCATCG…
MG386072.1	Diaporthe	obtusifoliae	TP	TP	FN	TCTGTTGGTGAACCAGCGGAGGGATCATTGCTGGAACGCGCCCCAGGCGCACCCAGAAACCCTTTGTGAACTTATACCCACACCGTTGCCTCGGCGCAAGGCCGGCCCCCCTCTCGCGGGGGCCCCCGCCCCTCCGGGCGGGGAGCAGGCCCGCCGGCGGCCCAACCAACTCTTGTTTTTAACCTGAAGCTCTGAGAAAAAACACAAAATGAATCAAAACTTTCAACAACGGATCTCTTGGTTCTGGCATCGATGAAGAACGCAGCGAAATGCGATAAGTAATGTGAATTGCAGAATTCAGTGAATCATCGAATCTTTGAACGCACATTGCGCCCTCTGGTATTCCGGAGGGCATGCCTGTTCGAGCGTCATTTCAACCCTCAAGCCTGGCTTGGTGAT…
KX228293.1	Diaporthe	ocoteae	TP	TP	FN	GTCTCCGTTGGTGAACCAGCGGAGGGATCATTGCTGGAACTGCGCCTCGGCGCACCCAGAAACCCTTTGTGAACTTATACCCATACTGTTGCCTCGGCGTCAGGCTGGCCCCCCGTGGGGCCCCTCCCCTCGGGGAGGAGCAGGCCCGCCGGCGGCCAAGTAAACTCTTGTTCTTACCCTGAAACTCTGAGAGAAAAAAAAATCAATCAAAACTTTCAACAACGGATCTCTTGGTTCTGGCATCGATGAAGAACGCAGCGAAATGCGATAAGTAATGTGAATTGCAGAATTCAGTGAATCATCGAATCTTTGAACGCACATTGCGCCCCCTGGTATTCCGGGGGGCATGCCTGTTCGAGCGTCATTTCAACCCTCAAGCCTGGCTTGGTGATGGGGCAC…
KC343167.1	Diaporthe	oxe	TP	TP	FN	AACAAGGTCTCCGTTGGTGAACCAGCGGAGGGATCATTGCTGGAACGCGCTTCGGCGCACCCAGAAACCCTTTGTGAACTTATACCTATTGTTGCCTCGGCGTCAGGCCGGCCTCCTCACCGAGGCCCCCCGGAGACGGGGAGCAGCCCGCCGGCGGCCAAGTTAACTCTTGTTTTTACACTGAAACTCTGAGAAAAAAACATAAATGAATCAAAACTTTCAACAACGGATCTCTTGGTTCTGGCATCGATGAAGAACGCAGCGAAATGCGATAAGTAATGTGAATTGCAGAATTCAGTGAATCATCGAATCTTTGAACGCACATTGCGCCCTCTGGTATTCCGGAGGGCATGCCTGTTCGAGCGTCATTTCAACCCTCAAGCCTGGCTTGGTGATGGG…
KX385038.1	Diaporthe	paranensis	TP	TP	FN	GGGAAGTAAAAGTCGTAACAAGGTCTCCGTTGGTGAACCAGCGGAGGGATCATTGCTGGAACGCGCCTCGGCGCACCCAGAAACCCTTTGTGAACTTATACTCTTTGTTGCCTCGGCGCAGGCCGGCCCCCCTGGGGGCCCCCCGGAGACGGGGAGCAGCTCGCCGGCGGCCAAGTTAACTCTTGTTTTTACACTGAAACTCTGAGAAACAAACATAAATGAATCAAAACTTTCAACAACGGATCTCTTGGTTCTGGCATCGATGAAGAACGCAGCGAAATGCGATAAGTAATGTGAATTGCAGAATTCAGTGAATCATCGAATCTTTGAACGCACATTGCGCCCTCTGGTATTCCGGAGGGCATGCCTGTTCGAGCGTCATTTCAACCCTCAAGCCTG…
KJ869138.1	Diaporthe	parapterocarpi	TP	TP	TP	CCTTTGTACACACCGCCCGTCGCTACTACCGATTGAATGGTTCAGTGAGGCTTTCGGACTGGCCCAGGGAGGTCGGCAACGACCACCCAGGGCCGGAAAGTTATCCAAACTCGATCATTTAGAGGAAGTAAAAGTCGTAACAAGGTCTCCGTTGGTGAACCAGCGGAGGGATCATTGCTGGAACGCGCCCCTGGCGCACCCAGAAACCCTTTGTGAACTTATACCTTACTGTTGCCTCGGCGCAGGCCGTCCCCCACGGGGTCCCTTTGGAGACAAAGGAGCAGCCGGCCGGCGGCCAAGTTAACTCTGTTTTTAAACTGAAACTCTGAGTATAAACATAAATGAATCAAAACTTTCAACAACGGATCTCTTGGTTCTGGCATCGATGAAGAACGCAGC…
JX069860.1	Diaporthe	passiflorae	TP	TP	FN	TGGAAGTAAAAGTCGTAACAAGGTCTCCGTTGGTGAACCAGCGGAGGGATCATTGCTGGAACGCGCCTCGGCGCACCCAGAAACCCTTTGTGAACTTATACCTTACTGTTGCCTCGGCGTCAGGCCGGCTTCTTTGCTGAAGCCCCTCGGTAACGAGGAGCAGCCCGCCGGCGGCCAAGTTAACTCTTGTTTTTACACTGAAACTCTGAGAAATAAACATAAATGAATCAAAACTTTCAACAACGGATCTCTTGGTTCTGGCATCGATGAAGAACGCAGCGAAATGCGATAAGTAATGTGAATTGCAGAATTCAGTGAATCATCGAATCTTTGAACGCACATTGCGCCCTCTGGTATTCCGGAGGGCATGCCTGTTCGAGCGTCATTTCAACCCTCAAG…
KR534744.1	Diaporthe	passiflorae	TP	TP	FN	CTTCCGTAGGGTGAACCTGCGGAGGGATCATTGCTGGAACGCGCTTCGGCGCACCCAGAAACCCTTTGTGAACTTATACCTTACTGTTGCCTCGGCGTCAGGCCGGCCTCCTCACAGAGGCCCCTCGGTAACGAGGAGCAGCCCGCCGGCGGCCAAGTTAACTCTTGTTTTTACACTGAAACTCTGAGAAATAAACATAAATGAATCAAAACTTTCAACAACGGATCTCTTGGTTCTGGCATCGATGAAGAACGCAGCGAAATGCGATAAGTAATGTGAATTGCAGAATTCAGTGAATCATCGAATCTTTGAACGCACATTGCGCCCTCTGGTATTCCGGAGGGCATGCCTGTTCGAGCGTCATTTCAACCCTCAAGCCTGGCTTGGTGATGGGGCACT…
KR534751.1	Diaporthe	passiflorae	TP	TP	FN	CCTTCCGTAGGGTGAACCTGCGGAGGGATCATTGCTGGAACGCGCTTCGGCGCACCCAGAAACCCTTTGTGAACTTATACCTTACTGTTGCCTCGGCGTCAGGCCGGCCTCCTCACAGAGGCCCCTCGGTAACGAGGAGCAGCCCGCCGGCGGCCAAGTTAACTCTTGTTTTTACACTGAAACTCTGAGAAATAAACATAAATGAATCAAAACTTTCAACAACGGATCTCTTGGTTCTGGCATCGATGAAGAACGCAGCGAAATGCGATAAGTAATGTGAATTGCAGAATTCAGTGAATCATCGAATCTTTGAACGCACATTGCGCCCTCTGGTATTCCGGAGGGCATGCCTGTTCGAGCGTCATTTCAACCCTCAAGCCTGGCTTGGTGATGGGGCAC…
KX866911.1	Diaporthe	perseae	TP	TP	FN	GTAACAAGGTCTCCGTTGGTGAACCAGCGGAGGGATCATTGCTGGAACGCGCCCTAGGCGCACCCAGAAACCCTTTGTGAACTTATACCTTTTGTTGCCTCGGCGCTGCTGGTCTTCACAGGCCCTTTGCTATACTAGCAAAGAGACGGCACGCCGGCGGCCAAGTTAACTCTTGTTTTTACACTGAAACTCTGAGAAAAAACACAAATGAATCAAAACTTTCAACAACGGATCTCTTGGTTCTGGCATCGATGAAGAACGCAGCGAAATGCGATAAGTAATGTGAATTGCAGAATTCAGTGAATCATCGAATCTTTGAACGCACATTGCGCCCTCTGGTATTCCGGAGGGCATGCCTGTTCGAGCGTCATTTCAACCCTCAAGCATTGCTTGGTGTTG…
HQ130439.1	Diaporthe	phaseolorum	TP	TP	FN	TGGAAGTAAAAGTCGTAACAAGGTCTCCGTTGGTGAACCAGCGGAGGGATCATTGCTGGAACGCGCCCCAGGCGCACCCAGAAACCCTTTGTGAACTCATACCTTACTGTTGCCTCGGCGCAGGCCGGCCCCCCCAGGGGGCCCCTCGGAGACGAGGAGCAGGCCCGCCGGCGGCCAAGCCAACTCTTGTTTTTACACCGAAACTCTGAGCAAAAAACACAAATGAATCAAAACTTTCAACAACGGATCTCTTGGTTCTGGCATCGATGAAGAACGCAGCGAAATGCGATAAGTAATGTGAATTGCAGAATTCAGTGAATCATCGAATCTTTGAACGCACATTGCGCCCTCTGGTATTCCGGAGGGCATGCCTGTTCGAGCGTCATTTCAACCCTCAAG…
KX866874.1	Diaporthe	phaseolorum	TP	TP	FN	TGGAAAGTAAAAAGCGTAACAAGGTCTCCGTTGGTGAACCAGCGGAGGGATCATTGCTGGAACGCGCTTCGGCGCACCCAGAAACCCTTTGTGAACTTATACCTATTGTTGCCTCGGCGCAGGCCGGCCTCTTCACTGAGGCCCCCTGGAGACAGGGAGCAGCCCGCCGGCGGCCAACCAAACTCTTGTTTCTACAGTGAATCTCTGAGTAAAAAACATAAATGAATCAAAACTTTCAACAACGGATCTCTTGGTTCTGGCATCGATGAAGAACGCAGCGAAATGCGATAAGTAATGTGAATTGCAGAATTCAGTGAATCATCGAATCTTTGAACGCACATTGCGCCCTCTGGTATTCCGGAGGGCATGCCTGTTCGAGCGTCATTTCAACCCTCAAGC…
JX436797.1	Diaporthe	phaseolorum	TP	TP	TP	TCTTGGTCATTTAGAGGAAGTAAAAGTCGTAACAAGGTCTCCGTTGGTGAACCAGCGGAGGGATCATTGCTGGAACGCGCTTCGGCGCACCCAGAAACCCTTTGTGAACTTATACCTATTGTTGCCTCGGCGTTAGGCCGGCCTCTTCACTGAGGCCCCCTGGAAACAGGGAGCAGCCCGCCGGCGGCCAACTAAACTCTTGTTTCTATAGTGAATCTCTGAGTAAAAACATAAATGAATCAAAACTTTCAACAACGGATCTCTTGGTTCTGGCATCGATGAAGAACGCAGCGAAATGCGATAAGTAATGTGAATTGCAGAATTCAGTGAATCATCGAATCTTTGAACGCACATTGCGCCCTCTGGTATTCCGGAGGGCATGCCTGTTCGAGCGTCATT…
EU272536.1	Diaporthe	phaseolorum	TP	TP	FN	TCGTAACAAGGTCTCCGTTGGTGAACCAGCGGAGGGATCATTGCTGGAACGCGCCTCGGCGCACCCAGAAACCCTTTGTGAACTTATACCTTACTGTTGCCTCGGCGTCAGGCCGGCCTTGTCATCAAGGCCCCTCGGTAACGAGGAGCAGCCCGCCGGCGGCCAAGTTAACTCTTGTTTTTACACTGAAACTCTGAGAAAAAAACATAAATGAATCAAAACTTTCAACAACGGATCTCTTGGTTCTGGCATCGATGAAGAACGCAGCGAAATGCGATAAGTAATGTGAATTGCAGAATTCAGTGAATCATCGAATCTTTGAACGCACATTGCGCCCTCTGGTATTCCGGAGGGCATGCCTGTTCGAGCGTCATTTCAACCCTCAAGCCTGGCTTGGTG…
AB470862.1	Diaporthe	phaseolorum	TP	TP	FN	TCCGTAGGTGAACCTGCGGAGGGATCATTGCTGGAACGCGCCCCTGGCGCACCCAGAAACCCTTTGTGAACTTATACCTTACTGTTGCCTCGGCGCAGGCCGGCCCCCACGGGGGTCCCTCTGGAGACGGAGGAGCAGCCGGCCGGTGGCCAAGTTAACCCTGTTTTTACACTGAAACTCTGAGCACAAAACATAAATGAATCAAAACTTTCAACAACGGATCTCTTGGTTCTGGCATCGATGAAGAACGCAGCGAAATGCGATAAGTAATGTGAATTGCAGAATTCAGTGAATCATCGAATCTTTGAACGCACATTGCGCCCTCTGGTATTCCGGAGGGCATGCCTGTTCGAGCGTCATTTCAACCCTCAAGCCTGGCTTGGTGCTGGGGCACTGCTC…
KP743032.1	Diaporthe	phaseolorum	TP	TP	FN	TCCGTAGGTGAACCTGCGGAGGGATCATTGCTGGAACGCGCCCCAGGCGCACCCAGAAACCCTTTGTGAACTCATACCTTACTGTTGCCTCGGCGCAGGCCGGCCCCCCCCGGGGGCCCCCCGGAGACGGGGAGCAGCCCGCCGGCGGCCAAGTTAACTCCTGTTTTTACACCGAAACTCTGAGGAATAAACATAAATGAATCAAAACTTTCAACAACGGATCTCTTGGTTCTGGCATCGATGAAGAACGCAGCGAAATGCGATAAGTAATGTGAATTGCAGAATTCAGTGAATCATCGAATCTTTGAACGCACATTGCGCCCTCTGGTATTCCGGAGGGCATGCCTGTTCGAGCGTCATTTCAACCCTCAAGCCTGGCTTGGTGTTGGGGCACTGCCC…
LC171670.1	Diaporthe	phaseolorum	TP	TP	FN	TAGAGGAAGTAAAAGTCGTAACAAGGTCTCCGTTGGTGAACCAGCGGAGGGATCATTGCTGGAACGCGCCCCGGCGCACCCAGAAACCCTTTGTGAACTCATACCTACCTGTTGCCTCGGCGTAGGCCGGCCTCTTCACTGGGGCCCCCCGGAGACGGGGAGCAGCCCGCCGGCGGCCAACCAAACTCTTGTTTCTATAGTGAATCTCTGAGTAAAAAAAACATAAATGAATCAAAACTTTCAACAACGGATCTCTTGGTTCTGGCATCGATGAAGAACGCAGCGAAATGCGATAAGTAATGTGAATTGCAGAATTCAGTGAATCATCGAATCTTTGAACGCACATTGCGCCCCCTGGTATTCCGGGGGGCATGCCTGTTCGAGCGTCATTTCAACCCT…
AF0010202	Diaporthe	phaseolorum	TP	TP	FN	GGAAGTAAAAGTCGTAACAAGGTCTCCGTTGGTGAACCAGCGGAGGGATCATTGCTGGAACGCGCTTCGGCGCACCCAGAAACCCTTTGTGAACTTATACCTATTTGTTGCCTCGGCGTAGGCCGGCCTCTTCACTGAGGCCCCCTGGAGACAGGGTAGCAGCCCGCCGGCGGCCAACTAAACTCTTGTTTCTATAGTGAATCTCTGAGTAAAAAACATAAATGAATCAAAACTTTCAACAACGGATCTCTTGGTTCTGGCATCGATGAAGAACGCAGCGAATGCGATAAGTAATGTGAATTGCAGAATTCAGTGAATCATCGAATCTTTGAACGCACATTGCGCCCTCTGGTATTCCGGAGGGCATGCCTGTTCGAGCGTCATTTCAACCCTCAAGCC…
AF0010192	Diaporthe	phaseolorum	TP	TP	FN	GGAAGTAAAAGTCGTAACAAGGTCTCCGTTGGTGAACCAGCGGAGGGATCATTGCTGGAACGCGCTTCGGCGCACCAGAAACCCTTTGTGAACTTATACCCACTGTTGCCTCGGCGCAGGCCGGCCTCTCCACTGAGGCCCCCTGGAAACAGGGAGCAGCCCGCCGGTGGCCAACTAAACTCTGTTTCTATAGTGAATCTCTGAGTAAAAAACATAAATGAATCAAAACTTTCAACAACGGATCTCTTGGTTCTGGCATCGATGAAGAACGCAGCGAAATGCGATAAGTAATGTGAATTGCAGAATTCAGTGAATCATCGAATCTTTGAACGCACATTGCGCCCTCTGGTATTCCGGAGGGCATGCCTGTTCGAGCGTCATTTCAACCCTCAAGCCTGG…
AF0010172	Diaporthe	phaseolorum	TP	TP	FN	GGAAGTAAAAGTCGTAACAAGGTCTCCGTTGGTGAACCAGCGGAGGGATCATTGCTGGAACGCGCCCCAGGCGCACCCAGAAACCCTTTGTGAACTTATACCTTATTGTTGCCTCGGCGTACGCTGGCCCCTAGGGGTCCCTCACTCCGGTGAGGAGCAGGCGCGCCGGCGGCCAAGTTAACTCTTGTTTTTACACTGAAACTCTGAGAAAAAAACAAAATGAATCAAAACTTTCAACAACGGATCTCTTGGTTCTGGCATCGGTGAAGAACGCAGCGAAATGCGATAAGTAATGTGAATTGCAGAATTCAGTGAATCATCGAATCTTTGAACGCACATTGCGCCCTCTGGTATTCCGGAGGGCATGCCTGTTCGAGCGTCATTTCAACCCTCAAGCCT…
AF0010282	Diaporthe	phaseolorum	TP	TP	FN	GGAAGTAAAAGTCGTAACAAGGTCTCCGTTGGTGAACCAGCGGAGGGATCATTGCTGGAACGCGCCCCAGGCGCACCCAGAAACCCTTTGTGAACTTATACCTTACTGTTGCCTCGGCGCAGGCCGGCCCCCTACGGGGCCCCTTGGCGACAAGGAGCAGGCCCGCCGGCGGCCAAGTTAACTCTGTTTTTACACTGAAACTCTGAGCACAAAACATAAATGAATCAAAACTTTCAACAACGGATCTCTTGGTTCTGGCATCGATGAAGAACGCAGCGAAATGCGATAAGTAATGTGAATTGCAGAATTCAGTGAATCATCGAATCTTTGAACGCACATTGCGCCCTCTGGTATTCCGGAGGGCATGCCTGTTCGAGCGTCATTTCAACCCTCAAGCCT…
MH087104.1	Diaporthe	phaseolorum	FN	TP	FN	GAAGTAAAAAGTCGTAACAAGGTCTTCGTTGGTGAACCGGCGGAGGGATCATTCCTGGCACGCGCTTCGGCGCCCCAGACACCCTTTGAGAACTTATACCTATCTGTTGCCTCGGCGCAGGCCGGCCACTTCACTGAGGCCCCCTGGAAACAGGGAGCAGCCCGCCGGCGGCCAACTAAACTCTTGTTTCTATAGTGAATCTCTGAGTAAAAAACATAAATGAATCAAAACTTTCAACAACGGATCTCTTGGTTCTGGCATCGATGAAGAACGCAGCGAAATGCGATAAGTAATGTGAAATGCAAAATTCACTGAATCATGAATCTCGAACGCACATGAGCCATCGGTATTTGGAGGGCATGCCTGTTCGAGCGTCATTTCAACCCTCAAGCCTGGCTT…
GU066705.1	Diaporthe	phaseolorum	TP	TP	FN	CGTAGGTGAACCTGCGGAGGGATCATTGCTGGAACGCGCCCCAGGCGCACCCAGAAACCCTTTGTGAACTTATACCTTTTGTTGCCTCGGCGCATGCTGGTCTCTAGTAGGCCCCTCACCCCGGTGAGGAGACGGCACGCCGGCGGCCAAGTTAACTCTTGTTTTTACACTGAAACTCTGAGAAAAAACACAAATGAATCAAAACTTTCAACAACGGATCTCTTGGTTCTGGCATCGATGAAGAACGCAGCGAAATGCGATAAGTAATGTGAATTGCAGAATTCAGTGAATCATCGAATCTTTGAACGCACATTGCGCCCTCTGGTATTCCGGAGGGCATGCCTGTTCGAGCGTCATTTCAACCCTCAAGCATTGCTTGGTGCTGGGGCACTGCTTTTA…
JQ936145.1	Diaporthe	phaseolorum	TP	FN	FN	AGGAAGTAAAAGTCGTAACAAGGTCTCCGTTGGTGAACCAGCGGGAGGGATCATTGCTGGAACGCGCTTCGGCGCACCCAGAAACCCTTTGGTGAACTTATACCTATTGTTGCCTCGGCGCAGGCCGGCCTCTTCACTGAGGCCCCCCTGGAAACAGGGAGCAGCCCGCCGGCGGCCAACCAAACTCTTGTTTCTATAGTGAATCTCTGAGTAAAAAACATAAATGAATCAAAACTTTCAACAACGGATCTCTTGGTTCTGGCATCGATGAAGAACGCAGCGAAATGCGATAAGTAATGTGAATTGCAGAATTCAGTGAATCATCGAATCTTTGAACGCACATTGCGCCCTCTGGTATTCCGGAGGGCATGCCTGTTCGAGCGTCATTTCAACCCTCAA…
JQ936147.1	Diaporthe	phaseolorum	TP	TP	FN	AGGAAGTAAAAGTCGTAACAAGGTCTCCGTTGGTGAACCAGCGGAGGGATCATTGCTGGAACGCGCTTCGGCGCACCCAGAAACCCTTTGTGAACTTATACCTATTGTTGCCTCGGCGCAGGCCGGCCTCTTCACTGAGGCCCCCTGGAAACAGGGAGCAGCCCGCCGGCGGCCAACCAAACTCTTGTTTCTATAGTGAATCTCTGAGTAAAAAACATAAATGAATCAAAACTTTCAACAACGGATCTCTTGGTTCTGGCATCGATGAAGAACGCAGCGAAATGCGATAAGTAATGTGAATTGCAGAATTCAGTGAATCATCGAATCTTTGAACGCACATTGCGCCCTCTGGTATTCCGGAGGGCATGCCTGTTCGAGCGTCATTTCAACCCTCAAGCC…
JQ936148.1	Diaporthe	phaseolorum	TP	TP	FN	AGGAAGTAAAAGTCGTAACAAGGTCTCCGTTGGTGAACCAGCGGAGGGATCATTGCTGGAACGCGCTTCGGCGCACCCAGAAACCCTTTGTGAACTTATACCTATTGTTGCCTCGGCGCAGGCCGGCCTCTTCACTGAGGCCCCCTGGAAACAGGGAGCAGCCCGCCGGCGGCCAACCAAACTCTTGTTTCTATAGTGAATCTCTGAGTAAAAAACATAAATGAATCAAAACTTTCAACAACGGATCTCTTGGTTCTGGCATCGATGAAGAACGCAGCGAAATGCGATAAGTAATGTGAATTGCAGAATTCAGTGAATCATCGAATCTTTGAACGCACATTGCGCCCTCTGGTATTCCGGAGGGCATGCCTGTTCGAGCGTCATTTCAACCCTCAAGCC…
KT232209.1	Diaporthe	phaseolorum	TP	TP	FN	AAGTAAAAGTCGTAACAAGGTCTCCGTTGGTGAACCAGCGGAGGGATCATTGCTGGAACGCGCTTCGGCGCACCCAGAAACCCTTTGTGAACTTATACCTATTGTTGCCTCGGCGTAGGCCGGCCTCTTCACTGAGGCCCCCTGGAAACAGGGAGCAGCCCGCCGGCGGCCAACCAAACTCTTGTTTCTATAGTGAATCTCTGAGTTAAAAACATAAATGAATCAAAACTTTCAACAACGGATCTCTTGGTTCTGGCATCGATGAAGAACGCAGCGAAATGCGATAAGTAATGTGAATTGCAGAATTCAGTGAATCATCGAATCTTTGAACGCACATTGCGCCCTCTGGTATTCCGGAGGGCATGCCTGTTCGAGCGTCATTTCAACCCTCAAGCCTGG…
EU272520.1	Diaporthe	phaseolorum	TP	TP	FN	AAGTAAAAAGTCGTAACAAGGTCTCCGTTGGTGAACCAGCGGAGGGATCATTGCTGGAACGCGCCTCGGCGCACCCAGAAACCCTTTGTGAACTTATACCTTACTGTTGCCTCGGCGTCAGGCCGGCCTTGTCACCAAGGCCCCTCGGTAACGAGGAGCAGGCCCGCCGGCGGCCAAGTTAACTCTTGTTTTTACACTGAAACTCTGAGAAATAAACATAAATGAATCAAAACTTTCAACAACGGATCTCTTGGTTCTGGCATCGATGAAGAACGCAGCGAAATGCGATAAGTAATGTGAATTGCAGAATTCAGTGAATCATCGAATCTTTGAACGCACATTGCGCCCTCTGGTATTCCGGAGGGCATGCCTGTTCGAGCGTCATTTCAACCCTCAAGC…
KX866902.1	Diaporthe	phoenicicola	TP	TP	FN	TAACAAGGTCTCCGTTGGTGAACCAGCGGAGGGATCATTGCTGGAACGCGCCCCAGGCGCACCCAGAAACCCTTTGTGAACTCATACCTTCTGTTGCCTCGGCGCTGCTGGTCTTTACAGGCCCTTTACTGCTACGGCGGTGGAGAGACGGCACGCCGGCGGCCAAACAACTCTGTTTTTATACTGAAACTCTGAGCAACCAAAAAATGAATCAAAACTTTCAACAACGGATCTCTTGGTTCTGGCATCGATGAAGAACGCAGCGAAATGCGATAAGTAATGTGAATTGCAGAATTCAGTGAATCATCGAATCTTTGAACGCACATTGCGCCCTCTGGTATTCCGGAGGGCATGCCTGTTCGAGCGTCATTTCAACCCTCAAGCTTTGCTTGGTGTTGG…
KX866921.1	Diaporthe	phragmitis	TP	TP	FN	AACAAGGTCTCCGTTGGTGAACCAGCGGAGGGATCATTGCTGGAACGCGCCCCAGGCGCACCCAGACACCCTATGTGAACTTATACCTTATTGTTGCCTCGGCGCATGCTGGTCCTCCGGGGCCCCTCACCCCCGGGTGTTGAGAAGGCACGCCGGCGGCCAACCCAACTCTTGTTTTTACACTGAAACTCTGAGCACAAAACATAAATGAATCAAAACTTTCAACAACGGATCTCTTGGTTCTGGCATCGATGAAGAACGCAGCGAAATGCGATAAGTAATGTGAATTGCAGAATTCAGTGAATCATCGAATCTTTGAACGCACATTGCGCCCTCTGGTATTCCGGAGGGCATGCCTGTTCGAGCGTCATTTCAACCCTCAAGCCTTGCTTGGTGATG…
KU663501.1	Diaporthe	pseudomangiferae	TP	TP	FN	CGTAGGTGAACCTGCGGAGGGATCATTGCTGGAACGCGCCCCAGGCGCACCCAGAAACCCTTTGTGAACTTATACCTTACTGTTGCCTCGCGCGTATGCTGGCCCTTACGGGTCCCTCACTCCGGTGAGGAGCAGGCACGCCGGCGGCCAAGTTAACTCTTGTTTTTACACTGAAACTCTGAGAAAAAAACAAAAATGAATCAAAACTTTCAACAACGGATCTCTTGGTTCTGGCATCGATGAAGAACGCAGCGAAATGCGATAAGTAATGTGAATTGCAGAATTCAGTGAATCATCGAATCTTTGAACGCACATTGCGCCCTCCGGTATTCCGGAGGGCATGCCTGTTCGAGCGTCATTTCAACCCTCAAGCCTGGCTTGGTGTTGGGGCACTGCCTG…
KF777158.1	Diaporthe	psoraleae	TP	TP	TP	GCCCTTTGTACACACCGCCCGTCGCTACTACCGATTGAATGGTTCAGTGAGGCTTTCGGACTGGCCCAGGGAGGTCGGCAACGACCACCCAGGGCCGGAAAGTTATCCAAACTCGATCATTTAGAGGAAGTAAAAGTCGTAACAAGGTCTCCGTTGGTGAACCAGCGGAGGGATCATTGCTGGAACGCGCCCCAGGCGCACCCAGAAACCCTTTGTGAACTTATACCTTACTGTTGCCTCGGCGCAGGTCGGCCCCTATGGGGTCCCTTGGAGACAAGGAGCAGGCCCGCCGGCGGCCAAGTCAACCCTGTTTTTACACCGAGACTCTGAGTACCAAACATAAATGAATCAAAACTTTCAACAACGGATCTCTTGGTTCTGGCATCGATGAAGAACGCA…
KF777159.1	Diaporthe	psoraleae-pinnatae	TP	TP	TP	CACACCGCCCGTCGCTACTACCGATTGAATGGTTCAGTGAGGCTTTCGGACTGGCCCAGGGAGGTCGGCAACGACCACCCAGGGCCGGAAAGTTATCCAAACTCGATCATTTAGAGGAAGTAAAAGTCGTAACAAGGTCTCCGTTGGTGAACCAGCGGAGGGATCATTGCTGGAACGCGCCCCCAGGCGCACCCAGAAACCCTTTGTGAACTCATACCTACTGTTGCCTCGGCGATAGCTGGCCTCCCTGCGAGGCCCCCTGGAGACGGGGAGCGGCGCGCCGGCGGCCAACCAAACTCTGTTTCTTAGTGAATCTCTGAGTAAAAAAAAATAAATGAATCAAAACTTTCAACAACGGATCTCTTGGTTCTGGCATCGATGAAGAACGCAGCGAAATGC…
KC343187.1	Diaporthe	pustulata	TP	TP	FN	AACAAGGTCTCCGTTGGTGAACCAGCGGAGGGATCATTGCTGGAACGCGCCCCGGCGCACCCAGAAACCCTTTGTGAACTCATACCTTACTGTTGCCTCGGCGCAGGCCGGCCCCCCTGGGGGCCCCTCGTCCCTGACGAGGAGCAGGCCCGCCGGCGGCCAAGTTAACTCCTGTTTTTAACCTGAAACTCTGAGCAAAAAACACAAATGAATCAAAACTTTCAACAACGGATCTCTTGGTTCTGGCATCGATGAAGAACGCAGCGAAATGCGATAAGTAATGTGAATTGCAGAATTCAGTGAATCATCGAATCTTTGAACGCACATTGCGCCCTCTGGTATTCCGGAGGGCATGCCTGTTCGAGCGTCATTTCAACCCTCAAGCCTGGCTTGGTGATG…
KC343188.1	Diaporthe	raonikayaporum	TP	TP	FN	AACAAGGTCTCCGTTGGTGAACCAGCGGAGGGATCATTGCTGGAACGCGCTTCGGCGCACCCAGAAACCCTTTGTGAACTTATACCTTACTGTTGCCTCGGCGCAGGCCGGCCTCTCTTCTGAGGCCCCTCCGGAAGGAGGAGCAGCCCGCCGGCGGCCAGCTAAACTCTTGTTTCTTAGTGAATCTCTGAGTAAAAAACACAAATGAATCAAAACTTTCAACAACGGATCTCTTGGTTCTGGCATCGATGAAGAACGCAGCGAAATGCGATAAGTAATGTGAATTGCAGAATTCAGTGAATCATCGAATCTTTGAACGCACATTGCGCCCTTTGGTATTCCGAAGGGCATGCCTGTTCGAGCGTCATTTCAACCCTCAAGCCTGGCTTGGTGTTGGGG…
KC343189.1	Diaporthe	rhoina	TP	TP	FN	AACAAGGTCTCCGTTGGTGAACCAGCGGAGGGATCATTGCTGGAACGCGCCCCAGGCGCACCCAGAAACCCTTTGTGAACTCATACCTATTGTTGCCTCGGCGATAGCTGGCCTCTCCGGAGGCCCCTTGGAGACAAGGAGCAGGCGCGCCGGCGGCCCGTTTAACTCTTGTTTTTACACTGAAGCTCTGAGGAAAAAAAACATAAATGAATCAAAACTTTCAACAACGGATCTCTTGGTTCTGGCATCGATGAAGAACGCAGCGAAATGCGATAAGTAATGTGAATTGCAGAATTCAGTGAATCATCGAATCTTTGAACGCACATTGCGCCCTCTGGTATTCCGGAGGGCATGCCTGTTCGAGCGTCATTTCAACCCTCAAGCCTGGCTTGGTGTTGG…
KC343190.1	Diaporthe	saccarata	TP	TP	FN	AACAAGGTCTCCGTTGGTGAACCAGCGGAGGGATCATTGCTGGAACGCGCCCCAGGCGCACCCAGAAACCCTTTGTGAACTTATACCTTACTGTTGCCTCGGCGCAGGCTGGCCCCCACGGGGCCCCTCCGGAGACGGAGGAGCAGGCCCGCCGGCGGCCAAGTTAACTCTGTTTTTATACTGAAACTCTGAGTACAAACAAAAAAATGAATCAAAACTTTCAACAACGGATCTCTTGGTTCTGGCATCGATGAAGAACGCAGCGAAATGCGATAAGTAATGTGAATTGCAGAATTTAGTGAATCATCGAATCTTTGAACGCACATTGCGCCCTCCGGCATTCCGGAGGGCATGCCTGTTCGAGCGTCATTTCAACCCTCAAGCCTGGCTTGGTGTTGG…
MG434672.1	Diaporthe	sclerotioides	TP	TP	FN	CGTAGGTGAACCAGCGGAGGGATCATTGCTGGAACGCGCTTCGGCGCACCCAGAAACCCTTTGTGAACTTATACCTTACTGTTGCCTCGGCGCAGGCCGGCCTCACCGAGGCCCCTCGGAAACGAGGAGCAGCCCGCCGGCGGCCGACCAAACTCTTGTTTCTCAGTGGATCTCTGAGTAAAAAAAAAATAAAAAAATGAATCAAAACTTTCAACAACGGATCTCTTGGTTCTGGCATCGATGAAGAACGCAGCGAAATGCGATAAGTAATGTGAATTGCAGAATTCAGTGAATCATCGAATCTTTGAACGCACATTGCGCCCTCTGGTATTCCGGAGGGCATGCCTGTTCGAGCGTCATTTCAACCCTCAAGCACTGCTTGGTGTTGGGGCACCGCCT…
KC343195.1	Diaporthe	scobina	TP	TP	FN	AACAAGGTCTCCGTTGGTGAACCAGCGGAGGGATCATTGCTGGAACGCGCCCCAGGCGCACCCAGAAACCCTTTGTGAACTTATACCCTACTGTTGCCTCGGCGCAGGCCGGCCCCCCCTGGGGGGCCCCTCGGAGACGAGGAGCAGGCCCGCCGGCGGCCAAGTTAACTCTTGTTTTTACACTGAAACTCTGAGGAAAAAAAAACATAAATGAATCAAAACTTTCAACAACGGATCTCTTGGTTCTGGCATCGATGAAGAACGCAGCGAAATGCGATAAGTAATGTGAATTGCAGAATTCAGTGAATCATCGAATCTTTGAACGCACATTGCGCCCTCTGGTATTCCGGAGGGCATGCCTGTTCGAGCGTCATTTCAACCCTCAAGCCTGGCTTGGTG…
MG182679.1	Diaporthe	sojae	TP	TP	TP	TCTTGGTCATTTAGAGGAAGTAAAAGTTGTAACAAGGTTTCCGTTGGTGAACCAGCGGAGGGATCATTGCTGGAACGCGCTTCGGCGCACCCAGAAACCCTTTGTGAACTTATACCTATTGTTGCCTCGGCGTAGGCCGGCCTCTTCACTGAGGCCCCCTGGAAACAGGGAGCAGCCCGCCGGCGGCCAACCAAACTCTTGTTTCTACAGTGAATCTCTGAGTAAAAAACATAAATGAATCAAAACTTTCAACAACGGATCTCTTGGTTCTGGCATCGATGAAGAACGCAGCGAAATGCGATAAGTAATGTGAATTGCAGAATTCAGTGAATCATCGAATCTTTGAACGCACATTGCGCCCTCTGGTATTCCGGAGGGCATGCCTGTTCGAGCGTCATT…
JQ694110.1	Diaporthe	sophorae	TP	TP	TP	CTTGGTCATTTAGAGGAAGTAAAAGTCGTAACAAGGTCTCCGTTGGTGAACCAGCGGAGGGATCATTGCTGGAACGCGCCCCAGGCGCACCCAGAAACCCTTTGTGAACTTATACCTTACTGTTGCCTCGGCGCAGGCTGGCCCCTATGGGGTCCCTTTTGTCTCAAAAAGGAGCAGGCCCGCCGGCGGCCAAGTTAACTCTGTTTTTAATCTGAAACTCTGAGCATAAACATAAATGAATCAAAACTTTCAACAACGGATCTCTTGGTTCTGGCATCGATGAAGAACGCAGCGAAATGCGATAAGTAATGTGAATTGCAGAATTCAGTGAATCATCGAATCTTTGAACGCACATTGCGCCCTCTGGTATTCCGGAGGGCATGCCTGTTCGAGCGTCAT…
LC150825.1	Diaporthe	sp.	TP	FN	TP	TTTGGGAGGGGTTAATACTTCCGGAAACTCTGTCGTGCTGGGGATAGAGCATTGCAATTATTGCTCTTCAACGAGGAATCCCTAGTAAGCGCAAGTCATCAGCTTGCGTTGATTACGTCCCTGCCCTTTGTACACACCGCCCGTCGCTACTACCGATTGAATGGTTCAGTGAGGCTTTCGGACTGGCCCAGGGAGGTCGGCAACGACCCCAGGGCGGAAAGTTATCCAAACTCGATCATTTAGAGGAAGTAAAAGTCGTAACAAGGTCTCCGTTGGTGAACCAGCGAGGGATCATTGCTGGAACGCGCCCCAGCGCCAGAAACCCTTTGTGAACTTATACCTTACTGTTGCCTCGCGCTATGGGTCCTTCGGGGCCCCTCACCCCCGGGTGTTGAGACA…
EU272511.1	Diaporthe	sp.	TP	TP	FN	TTTGGAAGTAAAAAGTCGTAACAAGGTCTCCGTTGGTGAACCAGCGGAGGGATCATTGCTGGAACGCGCCCCGGCGCACCCAAAAACCCTTTGTGAACCTATACCTTACTGTTGCCTCGGCGTCAGGCCGGCCTTGTCACCAAGGCCCCTCGGTAACGAGGAGCAGCCCGCCGGCGGCCAAGTCAACTCTTGTTTTTACACTGAAACTCTGAGAAACAAACATAAATGAATCAAAACTTTCAACAACGGATCTCTTGGTTCTGGCATCGATGAAGAACGCAGCGAAATGCGATAAGTAATGTGAATTGCAGAATTCAGTGAATCATCGAATCTTTGAACGCACATTGCGCCCTCTGGCATTCCGGAGGGCATGCCTGTTCGAGCGTCATTTCACCCCTC…
JF441199.1	Diaporthe	sp.	TP	TP	FN	TTGGTGAACCAGCGGAGGGATCATTGCTGGAACGCGCCCCAGGCGCACCCAGAAACCCTTTGTGAACTTATACCTTACCGTTGCCTCGGCGCTAGCTGGTCCTCCGGGGCCCCTCACCCGCCAGGGTGTTGGAGAGAGCACGCCGGCGGCCAACCTAACTCTTGTTTTTACACTGAAACTCTGAGAATAAAACATAAATGAATCAAAACTTTCAACAACGGATCTCTTGGTTCTGGCATCGATGAAGAACGCAGCGAAATGCGATAAGTAATGTGAATTGCAGAATTCAGTGAATCATCGAATCTTTGAACGCACATTGCGCCCTCTGGTATTCCGGAGGGCATGCCTGTTCGAGCGTCATTTCAACCCTCAAGCCTGGCTTGGTGATGGGGCACTGCC…
KR094451.1	Diaporthe	sp.	TP	TP	FN	TTAGAGGAAGTAAAAGTCGTAACAAGGTCTCCGTTGGTGAACCAGCGGAGGGATCATTGCTGGAACGCGCCCCAGGCGCACCCAGAAACCCTTTGTGAACTTATACCTTACTGTTGCCTCGGCGCTAGCTGGTCCCTCGGGGCCCCTCACCCTCGGGTGTTGAGACAGCCCGTCGGCGGCCAACCTAACTCTTGTTTTTACACTGAAACTCTGAGCACAAAACATAAATGAATCAAAACTTTCAACAACGGATCTCTTGGTTCTGGCATCGATGAAGAACGCAGCGAAATGCGATAAGTAATGTGAATTGCAGAATTCAGTGAATCATCGAATCTTTGAACGCACATTGCGCCCTCTGGTATTCCGGAGGGCATGCCTGTTCGAGCGTCATTTCAACCC…
KR812224.1	Diaporthe	sp.	FN	TP	FN	TGGTGAACCAGCGGAGGGATCATTGCTGGAACCCGCCCCAGGCGCACCCAGAAACCCTTTGTGAACTTATACCTTACTGTTGCCTCGGCGCATGCCGGCCCCCCCCTCGGGGCCCCCTGGAGACAGGGAGCAGCACGCCGGCGGCCAAGTTAACTCTTGTTTTTACACTGAAACTCTGAGAAAAAAACACAAATGAATCAAAACTTTCAACAACGGATCTCTTGGTTCTGGCATCGATGAAGAACGCAGCGAAATGCGATAAGTAATGTGAATTGCAGAATTCAGTGAATCATCGAATCTTTGAACGCACATTGCGCCCTCTGGTATTCCGGAGGGCATGCCTGTTCGAGCGTCATTTCAACCCTCAAGCACTGCTTGGTGTTGGGGCACTGCTTTTTA…
KC145876.1	Diaporthe	sp.	TP	TP	TP	TGGTCATTTTAGAGGAAGTAAAAGTCGTAACAAGGTCTCCGTTGGTGAACCAGCGGAGGGATCATTGCTGGAACGCGCCTCGGCGCACCCAGAAACCCTTTGTGAACTTATACCTTACTGTTGCCTCGGCGCAGGCCGGCCCCCTTCTGGGGGCCCCTCGTTCCTGACGAGGAGCAGGCTCGCCGGCGGCCAAGTTAACTCTTGTTTTTATTGTGAAACTCTGAGAATAAAACATAAATGAATCAAAACTTTCAACAACGGATCTCTTGGTTCTGGCATCGATGAAGAACGCAGCGAAATGCGATAAGTAATGTGAATTGCAGAATTCAGTGAATCATCGAATCTTTGAACGCACATTGCGCCCTCTGGTATTCCGGAGGGCATGCCTGTTCGAGCGTC…
KY413705.1	Diaporthe	sp.	TP	TP	FN	TGGTCATTTAGAGGAAGTAAAAGTCGTAACAAGGTCTCCGTTGGTGAACCAGCGGAGGGATCATTGCTGGAACGCGCTTCGGCGCACCCAGAAACCCTTTGTGAACTTATACCTATACTGTTGCCTCGGCGCTGGCCGGCCTCCTCACCGAGGCCCCCTGGAGACAGGGAGCAGCCCGCCGGCGGCCAAACAAACTCTTGTTTCTTAGTGAATCTCTGAGTAAAAAACATAATGAATCAAAACTTTCAACAACGGATCTCTTGGTTCTGGCATCGATGAAGAACGCAGCGAAATGCGATAAGTAATGTGAATTGCAGAATTCAGTGAATCATCGAATCTTTGAACGCACATTGCGCCCTCTGGTATTCCGGAGGGCATGCCTGTTCGAGCGTCATTTCA…
FJ799939.1	Diaporthe	sp.	TP	TP	FN	TGGAAGTAAAAAGTCGTAACAAGGTCTCCGTTGGTGAACCAGCGGAGGGATCATTGCTGGACGCGCCCCGGCGCACCCAGAAACCCTTTGTGAACTTATACCTACTGTTGCCTCGGCGCAGGCCGGCTTTTTTTGAGAAAAAGCCCCCTGGAGACAGGGAGCAGCCCGCCGGCGGCCAACCAAACTCTTGTTTCTATAGTGAATCTCTGAGTAAAAACATAAATGAATCAAAACTTTCAACAACGGATCTCTTGGTTCTGGCATCGATGAAGAACGCAGCGAAATGCGATAAGTAATGTGAATTGCAGAATTCAGTGAATCATCGAATCTTTGAACGCACATTGCGCCCTCTGGTATTCCGGAGGGCATGCCTGTTCGAGCGTCATTTCAACCCTCAAG…
AY513950.1	Diaporthe	sp.	TP	TP	FN	TGAGTCGTCAATCAAGGTGCTACGCGATTGGTGGAACCAGCGGAGGGATCATTGCTGGAACGCGCCCCTGGCGCACCCAGAAACCCTTTGTAGAACTTATACCTTACTGTTGCCTCGGCGCAGGCCGATCCCCTATGGGGTCCCTCTGGAGACAGAGGAGCAGCCGGCCGGTGGCCAAATTAACTCTGTTTTTACACTGAAACTCTGAGTACAAAACATAAATGAATCAAAACTTTCAACAACGGATCTCTTGGTTCTGGCATCGATGAAGAACGCAGCGAAATGCGATAAGTAATGTGAATTGCAGAATTCAGTGAATCATCGAATCTTTGAACGCACATTGCGCCCTCTGGTATTCCGGAGGGCATGCCTGTTCGAGCGTCATTTCAACCCTCAAGC…
KC145837.1	Diaporthe	sp.	FN	TP	TP	TCTTGGTCATTTTAGAGGAAGTAAAAGTTGTAACAAGGTTTCCGTTGGTGAACCAGCGGAGGGATCATTGCTGGAACGCGCCTCGGCGCACCCAGAAACCCTTTGTGAACTTATACCTTACTGTTGCCTCGGCGTCAGGCCGGCCCCCCCCGCGGGGGCCCCTCGGTGACGAGGAGCAGCCCGCCGGCGGCCAAGTTAACTCTTGTTTTTACACTGAAACTCTGAGAATTAAACATAAATGAATCAAAACTTTCAACAACGGATCTCTTGGTTCTGGCATCGATGAAGAACGCAGCGAAATGCGATAAGTAATGTGAATTGCAGAATTCAGTGAATCATCGAATCTTTGAACGCACATTGCGCCCTCTGGTATTCCGGAGGGCATGCCTGTTCGAGCGT…
KC145835.1	Diaporthe	sp.	TP	TP	TP	TCTTGGTCATTTAGAGGAAGTAAAAGTTGTAACAAGGTCTCCGTTGGTGAACCAGCGGAGGGATCATTGCTGGAACGCGCCCCAGGCGCACCCAGAAACCCTTTGTGAACTCATACCTTACTGTTGCCTCGGCGCAGGCCGGCCCCCTCGGGGGCCCCCCGGAGACGGGGAGCAGGCCCGCCGGCGGCCAAGTCAACTCTTGTTTTTACACTGAAACTCTGAGGACAAATAATAAATGAATCAAAACTTTCAACAACGGATCTCTTGGTTCTGGCATCGATGAAGAACGCAGCGAAATGCGATAAGTAATGTGAATTGCAGAATTCAGTGAATCATCGAATCTTTGAACGCACATTGCGCCCTCTGGTATTCCGGAGGGCATGCCTGTTCGAGCGTCAT…
KC145895.1	Diaporthe	sp.	TP	TP	TP	TCTTGGTCATTTAGAGGAAGTAAAAGTCGTAACAAGGTCTCCGTTGGTGAACCAGCGGAGGGATCATTGCTGGAACGCGCTTCGGCGCACCCAGAAACCCTTTGTGAACTTATACCTACTGTTGCCTCGGCGTAAGCTGGCTTTGAAATATAAGCCCCCTGGAAACGGGGAGCAGCCCGCCGGCGGCCAACTAAACTCTTGTTTCTATAGTGAATCTCTGAGTAAAAAACATAAATGAATCAAAACTTTCAACAACGGATCTCTTGGTTCTGGCATCGATGAAGAACGCAGCGAAATGCGATAAGTAATGTGAATTGCAGAATTCAGTGAATCATCGAATCTTTGAACGCACATTGCGCCCCCTGGTATTCCGGGGGGCATGCCTGTTCGAGCGTCATT…
KR812226.1	Diaporthe	sp.	TP	TP	FN	TCTCCGTTGGTGAACCAGCGGAGGGATCATTGCTGGAACGCGCCCCCGGCGCACCCAGAAACCCTTTGTGAACTCATACCTACTGTTGCCTCGGCGCAGGCCGGCCTCCCCTGACGGAGGCCCCCCGGAGACGGGGAGCAGCCCGCCGGCGGCCAACCAAACTCTTGTTTCTACAGTGAATCTCTGAGTAAAAAAACATAAATGAATCAAAACTTTCAACAACGGATCTCTTGGTTCTGGCATCGATGAAGAACGCAGCGAAATGCGATAAGTAATGTGAATTGCAGAATTCAGTGAATCATCGAATCTTTGAACGCACATTGCGCCCTCTGGTATTCCGGAGGGCATGCCTGTTCGAGCGTCATTTCAACCCTCAAGCCTGGCTTGGTGATGGGGCAC…
KX355165.1	Diaporthe	sp.	TP	TP	FN	TCCGTAGGTGAACCTGTGGAGGGATCATTGCTGGAACGCGCCCCAGGCGCACCCAGAAACCCTTTGTGAACTTATACCTTACTGTTGCCTCGGCGAAGGCTGGCCCCCCCCGGGGGGCCCCTCACCCTCACGGGTGTTGAGACAGCCCGCCGGCGGCCAAGTTAACTCTTGTTTTTACACTGAAACTCTGAGAAATAAAACATAAATGAATCAAAACTTTCAACAACGGATCTCTTGGTTCTGGCATCGATGAAGAACGCAGCGAAATGCGATAAGTAATGTGAATTGCAGAATTCAGTGAATCATCGAATCTTTGAACGCACATTGCGCCCTCTGGTATTCCGGAGGGCATGCCTGTTCGAGCGTCATTTCAACCCTCAAGCCTGGCTTGGTGATGGG…
KY962984.1	Diaporthe	sp.	TP	TP	FN	TCCGTAGGTGAACCTGCGGAGGGATCATTGCTGGAACGCGCCCCTGGCGCACCCAGAAACCCTTTGTGAACTTATACCTTACTGTTGCCTCGGCGCAGGCCGTCCTTACGGGACCCTTGGTAACAAGGAGCAGCCGGCCGGTGGCCAAGTTAACTCTTGTATTAATTTGTCTCTCTGAGCATAAACATAAATGAATCAAAACTTTCAACAACGGATCTCTTGGTTCTGGCATCGATGAAGAACGCAGCGAAATGCGATAAGTAATGTGAATTGCAGAATTCAGTGAATCATCGAATCTTTGAACGCACATTGCGCCCTCTGGTATTCCGGAGGGCATGCCTGTTCGAGCGTCATTTCAACCCTCAAGCCTGGCTTGGTGTTGGGGCACTGCTTTACCCA…
KY962982.1	Diaporthe	sp.	TP	TP	FN	TCCGTAGGTGAACCTGCGGAGGGATCATTGCTGGAACGCGCCCCTGGCGCACCCAGAAACCCTTTGTGAACTTATACCTTACTGTTGCCTCGGCGCAGGCCGTCCCCCCTGGGGTCCCTTTTGTCTCAGAAGGAGCAGCCGGCCGGTGGCCAAATCAACTCTGTTTTTACACTGTAACTCTGAGTACAAAACATAAATGAATCAAAACTTTCAACAACGGATCTCTTGGTTCTGGCATCGATGAAGAACGCAGCGAAATGCGATAAGTAATGTGAATTGCAGAATTCAGTGAATCATCGAATCTTTGAACGCACATTGCGCCCTCTGGTATTCCGGAGGGCATGCCTGTTCGAGCGTCATTTCAACCCTCAAGCCTGGCTTGGTGTTGGGGCACTGCTT…
GU595037.1	Diaporthe	sp.	TP	TP	FN	TCCGTAGGGGGAACCTGCGGAGGGATCATTGCTGGAACGCGCCCCAGGCGCACCCAGAAACCCTTTGTGAACTTATACCTTTTGTTGCCTCGGCGCATGCTGGCCTCTAGCAGGCCCCTCACCCCGGTGAGGAGACGGCACGCCGGCGGCCAAGTTAACTCTTGTTTTTACACTGAAACTCTGAGAAAAAACACAAATGAATCAAAACTTTCAACAACGGATCTCTTGGTTCTGGCATCGATGAAGAACGCAGCGAAATGCGATAAGTAATGTGAATTGCAGAATTCAGTGAATCATCGAATCTTTGAACGCACATTGCGCCCTCTGGTATTCCGGAGGGCATGCCTGTTCGAGCGTCATTTCAACCCTCAAGCACTGCTTGGTGTTGGGGCACTGCTT…
KP182396.1	Diaporthe	sp.	TP	TP	FN	TAGTCGTAACAAGGTCTCCGTTGGTGAACCAGCGGAGGGATCATTGCTGGAACGCGCCTCACGGCGCACCCAGAAACCCTTTGTGAACTTATACCTTACTGTTGCCTCGGCGCAGGCCGGCCCCCCTTCACACGGGGGCCCCCCGGAGACGGGGAGCAGCCCGCCGGCGGCCAACCTAACTCTTGTTTCTACACTGAATCTCTGAGTAAAAAACATAAATGAATCAAAACTTTCAACAACGGATCTCTTGGTTCTGGCATCGATGAAGAACGCAGCGAAATGCGATAAGTAATGTGAATTGCAGAATTCAGTGAATCATCGAATCTTTGAACGCACATTGCGCCCTCTGGTATTCCGGAGGGCATGCCTGTTCGAGCGTCATTTCAACCCTCAAGCCTG…
KU212355.1	Diaporthe	sp.	TP	TP	FN	TAACAAGGTCTCCGTTGGTGAACCAGCGGAGGGATCATTGCTGGAACGCGCTTCGGCGCACCCAGAAACCCTTTGTGAACTTATACCCAACTGTTGCCTCGGCGTCAGGCCGGCCTCTTGTGACAGAGGCCCCCTGGAGACAGGGAGCAGCCCGCCGGCGGCCAACCAAACTCTTGTTTCTATAGTGAATCTCTGAGTAAAAAAACATAAATGAATCAAAACTTTCAACAACGGATCTCTTGGTTCTGGCATCGATGAAGAACGCAGCGAAATGCGATAAGTAATGTGAATTGCAGAATTCAGTGAATCATCGAATCTTTGAACGCACATTGCGCCCCCTGGTATTCCGGAGGGCATGCCTGTTCGAGCGTCATTTCAACCCTCAAGCCTGGCTTGGTG…
MF538625.1	Diaporthe	sp.	TP	TP	FN	TAACAAGGTCTCCGTTGGTGAACCAGCGGAGGGATCATTGCTGGAACGCGCCCCAGGCGCACCCAGAAACCCTTTGTGAACTTATACCTTACTGTTGCCTCGGCGCTAGCTGGTCCTCCGGGGCCCATTACCTGTCACAGGGTATTGAGACGGCACGCCGGCGGCCAAGTTAACTCTTGTTTTTACACTGAAACTCTGAGAATAAAACATAAATGAATCAAAACTTTCAACAACGGATCTCTTGGTTCTGGCATCGATGAAGAACGCAGCGAAATGCGATAAGTAATGTGAATTGCAGAATTCAGTGAATCATCGAATCTTTGAACGCACATTGCGCCCTCTGGTATTCCGGAGGGCATGCCTGTTCGAGCGTCATTTCAACCCTCAAGCCTGGCTTGG…
HM012815.1	Diaporthe	sp.	TP	TP	FN	TAACAAGGTCTCCGTTGGTGAACCAGCGGAGGGATCATTGCTGGAACGCGCCCCAGGCGCACCCAGAAACCCTTTGTGAACTTATACCTATTGTTGCCTCGGCGCTAGCTGGTCCTCCGGGGCCCCTTGGAGACAAGGAGCGGCGCGCCGGTGGCCCATTCAACTCTGTTTCTTAGTGAATCTCTGAGTAAAAAAACAAATGAATCAAAACTTTCAACAACGGATCTCTTGGTTCTGGCATCGATGAAGAACGCAGCGAAATGCGATAAGTAATGTGAATTGCAGAATTCAGTGAATCATCGAATCTTTGAACGCACATTGCGCCCTCTGGTATTCCGGAGGGCATGCCTGTTCGAGCGTCATTTCAACCCTCAAGCCTGGCTTGGTGTTGGGGCGCTG…
KC145846.1	Diaporthe	sp.	TP	TP	FN	GTCATTTAGAGGAAGTAAAAGTCGTAACAAGGTCTCCGTTGGTGAACCAGCGGAGGGATCATTGCTGGAACGCGCCCCTGGCGCACCCAGAAACCCTTTGTGAACTCATACCCCACTGTTGCCTCGGCGCGGGCCGTCCCCTGACAGGGGTCCCTTGGCAACAAGGAGCAGCCGGCCGGTGGCCAAATTAACCCTGTTTTTAAAACTGAAACTCTGAGTATAAAACATAAATGAATCAAAACTTTCAACAACGGATCTCTTGGTTCTGGCATCGATGAAGAACGCAGCGAAATGCGATAAGTAATGTGAATTGCAGAATTCAGTGAATCATCGAATCTTTGAACGCACATTGCGCCCTCTGGTATTCCGGAGGGCATGCCTGTTCGAGCGTCATTTCAA…
AB505417.1	Diaporthe	sp.	TP	TP	TP	GTAATCTTGTGTAAACTCTGTCGTGCTGGGGATAGAGCATTGCAATTATTGCTCTTCAACGAGGAATCCCTAGTAAGCGCAAGTCATCAGCTTGCGTTGATTACGTCCCTGCCCTTTGTACACACCGCCCGTCGCTACTACCGATTGAATGGTTCAGTGAGGCTTTCGGACTGGCCCAGGGAGGTCGGCAACGACCACCCAGGGCCGGAAAGTTATCCAAACTCGATCATTTAGAGGAAGTAAAAGTCGTAACAAGGTCTCCGTTGGTGAACCAGCGGAGGGATCATTGCTGGAAGCGCCCCCAGGCGCACCCAGAAACCCTTTGTGAACTTTATACCTTTTGTTGCCTCGGCGCATGCTGGTCTTTATAGGCCCTTTACTGCTACAGCGGTAAAGAGA…
AB505415.1	Diaporthe	sp.	TP	TP	TP	GTAATCTTGTGAAACTCTGTCGTGCTGGGGATAGAGCATTGCAATTATTGCTCTTCAACGAGGGAATCCCTAGTAAGCGCAAGTCATCAGCTTGCGTTGATTACGTCACCTGCCCTTTGTACACGACCGCCCGTCGCTACTACCGATTGAATGGTTCAGTGAGGCTTTCGGACTGGCCCAGGGAGGTCGGCAACGACCACCCAGGGCCGGAAAGTTATCCAAACTCGATCATTTAGAGGGAGTAAAAGTCGTAACAAGGTCTCCGTTGGTGAACCAGCGGAGGGATCATTGCTGGAACGCGCCCCAGGCGCACCCAGAAACCCTTTGTGAACTTATACCTTTTGTTGCCTCGGCGCATCGTGGCCTCTAGTAGGCCCTCACCCCGGTGAGGAGCAGGCA…
AB505416.1	Diaporthe	sp.	TP	TP	TP	GTAATCTTGTGAAACTCTGTCGTGCTGGGGATAGAGCATTGCAATTATTGCTCTTCAACGAGGAATCCCTAGTAAGCGCAAGTCATCAGCTTGCGTTGATTACGTCCCTGCCCTTTGTACACACCGCCCGTCGCTACTACCGATTGAATGGTTCAGTGCAGGCTTTCGGACTGGCCCAGGGAGGTCGGCAACGACCACCCAGGGCCGGAAAGTTATCCAAACTCGATCATTTAGAGGAAGTAAAAGTCGTAACAAGGTCTCCGTTGGTGAACCAGCGGAGGGATCATTGCTGGAACGCGCCCCCAAGGCGCCAGAAACCCTTTGTGAACTTATACCTTACCGTTGCCTCGGCGCCTATGGGTCCTCCGGGGCCCCCTCACCCGCTAGGGTGTTGGAGAG…
AB505418.1	Diaporthe	sp.	TP	TP	TP	GTAATCTTGTGAAACTCTGTCGTGCTGGGGATAGAGCATTGCAATTATTGCTCTTCAACGAGGAATCCCTAGTAAGCGCAAGTCATCAGCTTGCGTTGATTACGTCCCTGCCCTTTGTACACACCGCCCGTCGCTACTACCGATTGAATGGTTCAGTGAGGCTTTCGGACTGCCCAGGGAGGTCGGCAACGACCACCCAGGGCCGGAAAGTTATCCAAACTCGATCATTTAGAGGAAGTAAAAGTCGTAACAAGGTCTCCGTTGGTGAACCAGCGGAGGGATCATTGCTGGAACGCGCCCCCAAGGCGCACCCAGAAAACCCTTTGTGAACTTATACCTTATTGTTGCCTCGGCGCTTGCCGGCCCCTAGGGGTCCCTCACCCAGGTGAGGAGCAGGCA…
AB505420.1	Diaporthe	sp.	TP	FN	TP	GTAATCTTGTGAAACTCTGTCGTGCTGGGGATAGAGCATTGCAATTATTGCTCTTCAACGAGGAATCCCTAGTAAGCGCAAGTCATCAGCTTGCGTTGATTACGTCCCTGCCCTTTGTACACACCGCCCGTCGCTACTACCGATTGAATGGTTCAGTGAGGCTTCCGGACTGCCCAGGGAGGTCGGCAACACCACCCAGGGCCGGAAAGTTATCCAAACTCGATCATTTAGAGGAAGTAAACAGTCGTAACAAGGTCTCCGTTGGTGAACCAGCGGCAGGGATCATTGCTGGAACGCGCCCCCGGAGGCGCACCCAGAAACCCTTTGTGAACTTATACCTTACTGTTGCCTCGGCGCTGCTGGCCTCCCGGGCCCTTTATTATACAGTAAAGAAAAGGC…
AB505419.1	Diaporthe	sp.	TP	TP	TP	GTAATCTTAGTGAAACTCTGTCGTGCTGGGGATAGAGCATTGCAATTATTGCCTCTTCAACGAGGAATCCCTAGTAAGCGCAAGTCATCAGCTTGCGTTGATTACGTCCCTGCCCGTTTGTACACACCGCCCGTCGCTACTACCGATTGAATGGCTTCAGTGAGGCTTTCGGACTGGCCCAGGGAGGTCGGCAACGACCACCCAGGGCCGGAAAGTTATCCAAACTCGATCATTTAGAGGRAGTAAAAGTCGTAACAAGGTCTCCGTTGGTGAACCAGCGGAGGGATCATTGCTGGAACGCGCCCCCAGGCGCCCAGAAACCCTTTGTGAACTTATACCTTTACCGTTGCCTCGGCGCCTAGCTGGTCCTCCGGGGCCCCTCACCCGCCAGGGTGTTGG…
KR812225.1	Diaporthe	sp.	TP	TP	FN	GTAACAAGGTCTCCGTTGGTGAACCAGCGGAGGGATCATTGCTGGAACGCGCCCCCGGCGCACCCAGAAACCCTTTGTGAACTTATACCTACTGTTGCCTCGGCGCAGGCCGGCCTTTGTCAAAAAAGGCCCCCTGGAGACAGGGAGCAGCCCGCCGGCGGCCAACCAAACTCTTGTTTCTATAGTGAATCTCTGAGTAAAAACATAAATGAATCAAAACTTTCAACAACGGATCTCTTGGTTCTGGCATCGATGAAGAACGCAGCGAAATGCGATAAGTAATGTGAATTGCAGAATTCAGTGAATCATCGAATCTTTGAACGCACATTGCGCCCTCTGGTATTCCGGAGGGCATGCCTGTTCGAGCGTCATTTCAACCCTCAAGCCTGGCTTGGTGAT…
KY413768.1	Diaporthe	sp.	TP	TP	FN	GTAACAAGGTCTCCGTTGGTGAACCAGCGGAGGGATCATTGCTGGAACGCGCCCCAGGCGCACCCAGAAACCCTTTGTGAACTTATACCTTTTGTTGCCTCGGCGCTGCTGGTCTCTAGTAGGCCCCTCACTTCGGTGAGGAAAAGGCACGCCGGCGGCCAAATCAACTCTGTTTTTACACTGAAACTCTGAGAAAAAACACAAATGAATCAAAACTTTCAACAACGGATCTCTTGGTTCTGGCATCGATGAAGAACGCAGCGAAATGCGATAAGTAATGTGAATTGCAGAATTCAGTGAATCATCGAATCTTTGAACGCACATTGCGCCCTCTGGTATTCCGGAGGGCATGCCTGTTCGAGCGTCATTTCAACCCTCAAGCATTGCTTGGTGTTGGGG…
AB899787.1	Diaporthe	sp.	TP	TP	FN	GGAGTAAAAGTCGTAACAAGGTCTCCGTTGGTGAACCAGCGGAGGGATCATTGCTGGAACGCGCCCCAGGCGCACCCAGAAACCCTTTGTGAACTTATACCTTTACTGTTGCCTCGGCGCATGCCGGCCCCCCCGGGGGCCCCTCGGAGACGAGGAGCAGGCACGCCGGCGGCCAAGTTAACTCTTGTTTTTACACTGAAACTCTGAGAAAAAAACACAAATGAATCAAAACTTTCAACAACGGATCTCTTGGTTCTGGCATCGATGAAGAACGCAGCGAAATGCGATAAGTAATGTGAATTGCAGAATTCAGTGAATCATCGAATCTTTGAACGCACATTGCGCCCTCTGGTATTCCGGAGGGCATGCCTGTTCGAGCGTCATTTCAACCCTCAAGCA…
FJ799941.1	Diaporthe	sp.	TP	TP	FN	GGAAGTAAAAGTCGTAACAAGGTCTCCGTTGGTGAACCAGCGGAGGGATCATTGCTGGAACGCGCCCCGGCGCACCCAGAAACCCTTTGTGAACTTATACCTTATTGTTGCCTCGGCGAAGGCCGGCCTCTCTTCTGAGGCCCCCCGGAGACGGGGAGCAGCCCGCCGGCGGCCAACCAAACTCTTGTTTCTTAGTGAATCTCTGAGTAAAAAAACATAAATGAATCAAAACTTTCAACAACGGATCTCTTGGTTCTGGCATCGATGAAGAACGCAGCGAAATGCGATAAGTAATGTGAATTGCAGAATTCAGTGAATCATCGAATCTTTGAACGCACATTGCGCCCTCTGGTATTCCGGAGGGCATGCCTGTTCGAGCGTCATTTCAACCCTCAAGCC…
KC357556.1	Diaporthe	sp.	TP	TP	FN	GGAAGTAAAAGTCGTAACAAGGTCTCCGTTGGTGAACCAGCGGAGGGATCATTGCTGGAACGCGCCCCAGGCGCACCCAGAAACCCTTTGTGAACTTATACCTTACTGTTGCCTCGGCGAAGGCTGGCCCCCACGGGGGCCCCTCACCCTCACGGGTGTTGAGACAGCCCGCCGGCGGCCAAGTTAACTCTTGTTTTTACACTGAAACTCTGAGAATAAAACATAAATGAATCAAAACTTTCAACAACGGATCTCTTGGTTCTGGCATCGATGAAGAACGCAGCGAAATGCGATAAGTAATGTGAATTGCAGAATTCAGTGAATCATCGAATCTTTGAACGCACATTGCGCCCTCTGGTATTCCGGAGGGCATGCCTGTTCGAGCGTCATTTCAACCCT…
LC373144.1	Diaporthe	sp.	TP	TP	TP	GAGTTCCTCCTTGGCCGGAAGGCCCGGGTAATCTTGTGAAACTCTGTCGTGCTGGGGATAGAGCATTGCAATTATTGCTCTTCAACGAGGAATCCCTAGTAAGCGCAAGTCATCAGCTTGCGTTGATTACGTCCCTGCCCTTTGTACACACCGCCCGTCGCTACTACCGATTGAATGGTTCAGTGAGGCTTTCGGACTGGCCCAGGGAGGTCGGCAACGACCACCCAGGGCCGGAAAGTTATCCAAACTCGATCATTTAGAGGAAGTAAAAGTCGTAACAAGGTCTCCGTTGGTGAACCAGCGGAGGGATCATTGCTGGAACGCGCCCCAGGCGCACCCAGAAACCCTTTGTGAACTTATACCTTACTGTTGCCTCGGCGCATGCCGGCCCCCCTGGGG…
KC145908.1	Diaporthe	sp.	TP	TP	FN	GAAGTAAAAGTCGTAACAAGGTCTCCGTTGGTGAACCAGCGGAGGGATCATTGCTGGAACGCGCCCCTGGCGCACCCAGAAACCCTTTGTGAACTCATACCTTACTGTTGCCTCGGCGCAGGCCGGCCCCCCCGGGGGTCCCTCTTGTCTCAGGAGGAGCAGCCGGCCGGTGGCCCAATCCAACTCTGTTTTTACACTGAAACTCTGAGTACAAAACATAAATGAATCAAAACTTTCAACAACGGATCTCTTGGTTCTGGCATCGATGAAGAACGCAGCGAAATGCGATAAGTAATGTGAATTGCAGAATTCAGTGAATCATCGAATCTTTGAACGCACATTGCGCCCTCTGGTATTCCGGAGGGCATGCCTGTTCGAGCGTCATTTCAACCCTCAAGC…
KC145877.1	Diaporthe	sp.	TP	TP	TP	CTTGGTCATTTAGAGGAAGTAAAAGTCGTAACAAGGTTTCCGTTGGTGAACCAGCGGAGGGATCATTGCTGGAACGCGCCCCAGGCGCACCCAGAAACCCTTTGTGAACTTATACCTTACTGTTGCCTCGGCGCATGCCGGCCCCCCTGGGGGCCCCTCCTTCGGGAGGAGCAGGCACGCCGGCGGCCAACCTAACTCTTGTTTTTACACTGAAACTCTGAGAATAAAACATAAATGAATCAAAACTTTCAACAACGGATCTCTTGGTTCTGGCATCGATGAAGAACGCAGCGAAATGCGATAAGTAATGTGAATTGCAGAATTCAGTGAATCATCGAATCTTTGAACGCACATTGCGCCCTCTGGTATTCCGGAGGGCATGCCTGTTCGAGCGTCATT…
KU671323.1	Diaporthe	sp.	TP	TP	FN	CGTAGGTGAACCTGCGGAGGGATCATTGCGGAACGCGCCCTAGGCGCACCCAGAAACCCTTTTGAACTTATACTTTACTGTTGCCTCGGCGCATGCCGGCCCCCTCGGGGCCCCCTGGAGACAGGGAGCAGGCACGCCGGCGGCCAAGTTAACTCTTGTTTTTACACTGAAATTCTGAGAAAAAACACAAATGAATCAAAACTTTCAACAACGGATCTCTTGGTTTCTGGCATCGATGAAGAACGCAGCGAAATGCGATAAGTAATGTGAATTGCAGAATTCAGTGAATCATCGAATCTTTGAACGCACATTGCGCCCTCTGGTATTCCGGAGGGCATGCCTGTTCGAGCGTCATTTCAACCCTCAAGCGTTCTTGGGTGTTTGGGGCACTGCTTTTAA…
KX013187.1	Diaporthe	sp.	TP	TP	FN	CGTAACAAGGTCTCCGTTGGTGAACCAGCGGAGGGATCATTGCTGGAACGCGCCCCTGGCGCACCCAGAAACCCTTTGTGAACTTATACCTTACTGTTGCCTCGGCGTCGAGCCGGCCCCTCCCCGGGGCCCCCTGGAGACAGGGAGCAGCCCGCCGGCGGCCAACCAGACTCTTGTTTCTTAGTGAATCTCTGAGTAAAAAAACATAATGAATCAAAACTTTCAACAACGGATCTCTTGGTTCTGGCATCGATGAAGAACGCAGCGAAATGCGATAAGTAATGTGAATTGCAGAATTCAGTGAATCATCGAATCTTTGAACGCACATTGCGCCCTCTGGTATTCCGGAGGGCATGCCTGTTCGAGCGTCATTTCAACCCTCAAGCACTGCTTGGTGTT…
LC056933.1	Diaporthe	sp.	TP	TP	TP	CCTAGTAAGCGCAAGTCATCAGCTTGCGTTGATTACGTCCCTGCCCTTTGTACACACCGCCCGTCGCTACTACCGATTGAATGGTTCAGTGAGGCTTTCGGACTGGCCCAGGGAGGTCGGCAACGACCACCCCAGGGCGGAAAGTTATCCAAACTCGATCATTTAGAGGAAGTAAAAGTCGTAACAAGGTCTCCGTTGGTGAACCAGCGGAGGGATCATTGCTGGAACGCGCCCCAGCGCCAGAAACCCTTTGTGAACTTATACCTTACCGTTGCCTCGGCGCTATGGGTCCTCCGGGGCCCCTCACCCGCCAGGGTGTTGAGAGAGCACGCCGGCGGCCAGCCTAACTCTTGTTTTTACACTGAAACTCTGAGCAAAAAACATAAATGAATCAAAACT…
LC056932.1	Diaporthe	sp.	TP	TP	TP	CCTAGTAAGCGCAAGTCATCAGCTTGCGTTGATTACGTCCCTGCCCTTTGTACACACCGCCCGTCGCTACTACCGATTGAATGGTTCAGTGAGGCTTTCGGACTGGCCCAGGGAGGTCGGCAACGACCACCCAGGGCCGGAAAGTTATCCAAACTCGATCATTTAGAGGAAGTAAAAGTCGTAACAAGGTCTCCGTTGGTGAACCAGCGGAGGGATCATTGCTGGAACGCGCCCCAGCGCCAGAAACCCTTTGTGAACTTATACCTTTTGTTGCCTCGGCGCATCGTGGCCTCTAGTAGGCCCTCACCCCGGTGAGAGCAGGCACGCCGGCGGCCAAGTTAACTCTTGTTTTTACACTGAAACTCTGAGAAAAAACACAAATGAATCAAAACTTTCAAC…
AB537342.1	Diaporthe	sp.	TP	TP	TP	ATCCAAACTCGATCATTTAGAGGAAGTAAAAGTCGTAACAAGGTCTCCGTTGGTGAACCAGCGGAGGGATCATTGTTGGAACGCGCTCCGGCGCATCCAGACAACCCTTTGTGAACTTATACCCATACTGTTGCCTCGGCGTCAGGCTGGCCCCCCTCGGGGGGTCCCTCACCTCGGTGAGGAGCAGGCCCGCCGGCGGCCAAGTTAACTCTTGTTTTTACACTGAAACTCTGAGAATAAAACAAAAATGAATCAAAACTTTCAACAACGGATCTCTTGGTTCTGGCATCGATGAAGAACGCAGCGAAATGCGATAAGTAATGTGAATTGCAGAATTCAGTGAATCATCGAATCTTTGAACGCACATTGCGCCCTCTGGTATTCCGGAGGGCATGCCTG…
KY790594.1	Diaporthe	sp.	TP	TP	FN	AGTAAAAGTCGTAACAAGGTNTCCGTTGGTGAACCAGCGGAGGGATCATTGCTGGAACGCGCCCCGGCGCACCCAGAAACCCTATGTGAACTCATACCTCTGTTGCCTCGGCGCTGCTGGCCTCCGGGCCCCCTATTGTATAGTAGAGAAAAGGCACGCCGGTGGCCAAAACAACTCTTGTTATTAAGTGAAACTCTGAGCAAACACAAATGAATCAAAACTTTCAACAACGGATCTCTTGGTTCTGGCATCGATGAAGAACGCAGCGAAATGCGATAAGTAATGTGAATTGCAGAATTCAGTGAATCATCGAATCTTTGAACGCACATTGCGCCCTCTGGCATTCCGGAGGGCATGCCTGTTCGAGCGTCATTTCACCCCTCAAGCTCTGCTTGGTGC…
KY646066.1	Diaporthe	sp.	TP	TP	FN	AAGTAAAAAATCGTAACAAGGTCTCCGTTGGTGAACCAGCGGAGGGATCATTGCTGGAACGCGCTTCGGCGCACCCAGAAACCCTTTGTGAACTTACACCTTACTGTTGCCTCGGCGCAGGCCGGCCTCTTAGCTGAGGCCCCCCGGAGACGGGGAGCAGCCCGCCGGCGGCCAACCAAACTCTTGTTTCTACAGTGAATCTCTGAGTAAAAAACATAAATGAATCAAAACTTTCAACAACGGATCTCTTGGTTCTGGCATCGATGAAGAACGCAGCGAAATGCGATAAGTAATGTGAATTGCAGAATTCAGTGAATCATCGAATCTTTGAACGCACATTGCGCCCTCTGGTATTCCGGAGGGCATGCCTGTTCGAGCGTCATTTCAACCCTCAAGCCT…
KC343204.1	Diaporthe	sp.	TP	TP	FN	AACAAGGTCTCCGTTGGTGAACCAGCGGAGGGATCATTGCTGGAACGCGCCTCGGCGCACCCAGAAACCCTTTGTGAACTTATACCTTACTGTTGCCTCGGCGTCAGGCCGGCCTCTTCACTGAGGCCCCTCGGAGACGAGGAGCAGCCCGCCGGCGGCCAACCAAACTCTTGTTTCTTAGTGAATCTCTGAGTAAAAAACATAAATGAATCAAAACTTTCAACAACGGATCTCTTGGTTCTGGCATCGATGAAGAACGCAGCGAAATGCGATAAGTAATGTGAATTGCAGAATTCAGTGAATCATCGAATCTTTGAACGCACATTGCGCCCTCTGGTATTCCGGAGGGCATGCCTGTTCGAGCGTCATTTCAACCCTCAAGCCTGGCTTGGTGTTGGG…
KC343205.1	Diaporthe	sp.	TP	TP	FN	AACAAGGTCTCCGTTGGTGAACCAGCGGAGGGATCATTGCTGGAACGCGCCTCGGCGCACCCAGAAACCCTTTGTGAACGTATACCTTACTGTTGCCTCGGCGTCAGGCCGGCCTCTTCGTTGAGGCCCCTCGGTAACGAGGAGCAGCCCGCCGGCGGCCAAGTCAACTCTTGTTTTTACACTGAAACTCTGAGAAAAAAACACAAATGAATCAAAACTTTCAACAACGGATCTCTTGGTTCTGGCATCGATGAAGAACGCAGCGAAATGCGATAAGTAATGTGAATTGCAGAATTCAGTGAATCATCGAATCTTTGAACGCACATTGCGCCCTCTGGTATTCCGGAGGGCATGCCTGTTCGAGCGTCATTTCAACCCTCAAGCCTGGCTTGGTGATGG…
EF432257.1	Diaporthe	sp.	TP	TP	FN	AAAAAAGTCGTAACAAGGTCTCCGTTGGTGAACCAGCGGAGGGATCATTGCTGGAACGCGCCCCAGGCGCACCCAGAAACCCTTTGTGAACTTATACCTTACTGTTGCCTCGGCGCTAGCTGGTCCTCCGGGGCCCCTCACCCCCGGGTGTTGAGACGGCACGCCGGCGGCCAACCCAACTCTTGTTTTTACACTGAAACTCTGAGAATAAAACATAAATGAATCAAAACTTTCAACAACGGATCTCTTGGTTCTGGCATCGATGAAGAACGCAGCGAAATGCGATAAGTAATGTGAATTGCAGAATTCAGTGAATCATCGAATCTTTGAACGCACATTGCGCCCTCTGGTATTCCGGAGGGCATGCCTGTTCGAGCGTCATTTCAACCCTCAAGCCTG…
KR611879.1	Diaporthe	spartinicola	TP	TP	FN	AAGGTCTCCGTTGGTGAACCAGCGGAGGGATCATTGCTGGAACGCGCCCAAGGCGCACCCAGAAACCCTTTGTGAACTCATACCCAAAACTGTTGCCTCGGCGCAGGCCGGCCCCCCCTGCGGGGCCCCTCGTCCTCCCCACGGGAGGCTGAGGAGCAGGCCCGCCGGCGGCCCTACAAACTCTTGTTTTTAACCTGGAACTCTGAGAAAAAAACATAAATGAATCAAAACTTTCAACAACGGATCTCTTGGTTCTGGCATCGATGAAGAACGCAGCGAAATGCGATAAGTAATGTGAATTGCAGAATTCAGTGAATCATCGAATCTTTGAACGCACATTGCGCCCTCTGGTATTCCGGAGGGCATGCCTGTTCGAGCGTCATTTCAACCCTCAAGCCT…
KC343212.1	Diaporthe	stictica	TP	TP	FN	AACAAGGTCTCCGTTGGTGAACCAGCGGAGGGATCATTGCTGGAACGCGCCCCTGGCGCACCCAGAAACCCTTTGTGAACTTATACCTTACTGTTGCCTCGGCGCAGGCCGGCCCCCATGGGGTCCCTCTTGTCTCGAGAGGAGCAGCCGGCCGGTGGCCAAATCAACTCTGTTTTTACACTGAAACTCTGAGTACAAAACATAAATGAATCAAAACTTTCAACAACGGATCTCTTGGTTCTGGCATCGATGAAGAACGCAGCGAAATGCGATAAGTAATGTGAATTGCAGAATTCAGTGAATCATCGAATCTTTGAACGCACATTGCGCCCTCTGGTATTCCGGAGGGCATGCCTGTTCGAGCGTCATTTCAACCCTCAAGCCTGGCTTGGTGCTGGG…
KC145911.1	Diaporthe	subordinaria	TP	TP	FN	GAAGTAAAAGTCGTAACAAGGTCTCCGTTGGTGAACCAGCGGAGGGATCATTGCTGGAACGCGCCTCGGCGCACCCAGAAACCCTTTGTGAACTTATACCCATACTGTTGCCTCGGCGCAGGCCGGCCTTTCTCGGTAAAGGCCCCCTGGAGACAGGGAGCAGCCCGCCGGCGGCCAGCCAAACTCTGTTTCTATAGTGGATCTCTGAGTAAAAAACATAAATGAATCAAAACTTTCAACAACGGATCTCTTGGTTCTGGCATCGATGAAGAACGCAGCGAAATGCGATAAGTAATGTGAATTGCAGAATTCAGTGAATCATCGAATCTTTGAACGCACATTGCGCCCTCTGGTATTCCGGAGGGCATGCCTGTTCGAGCGTCATTTCAACCCTCAAGC…
KC343215.1	Diaporthe	tecomae	TP	TP	FN	AACAAGGTCTCCGTTGGTGAACCAGCGGAGGGATCATTGCTGGAACGCGCCTCGGCGCACCCAGAAACCCTTTGTGAACGTATACCTACCTGTTGCCTCGGCGTTAGGCCGGCCTTTTGTGACAAAGGCCCCCTGGAGACAGGGAGCAGCCCGCCGGCGGCCAACTAAACTCTTGTTTCTATAGTGAATCTCTGAGAAAAAACATAAATGAATCAAAACTTTCAACAACGGATCTCTTGGTTCTGGCATCGATGAAGAACGCAGCGAAATGCGATAAGTAATGTGAATTGCAGAATTCAGTGAATCATCGAATCTTTGAACGCACATTGCGCCCTCTGGTATTCCGGAGGGCATGCCTGTTCGAGCGTCATTTCAACCCTCAAGCCTGGCTTGGTGATG…
KP715097.1	Diaporthe	thunbergiicola	TP	TP	FN	AACAAGGTCTCCGTTGGTGAACCAGCGGAGGAATCATTGCGAGCGCGCATTCCGCGCACCGAGAAACCCTTTGTGAACTTATACCTTACTGTTGCCTCGGCGCAGGCCGGCCTCTGCTGAGGCCCCCCGGAGACGGGGAGCAGCCCGCCGGCGGCCAACCAAACTCTTGTTTCTACAGTGAATCTCTGAGTAAAAAACATAAATGAATCAAAACTTTCAACAACGGATCTCTTGGTTCTGGCATCGATGAAGAACGCAGCGAAATGCGATAAGTAATGTGAATTGCAGAATTCAGTGAATCATCGAATCTTTGAACGCACATTGCGCCCTCTGGTATTCCGGAGGGCATGCCTGTTCGAGCGTCATTTCAACCCTCAAGCCTGGCTTGGTGTTGGGGCA…
KC343220.1	Diaporthe	toxica	TP	TP	FN	AACAAGGTCTCCGTTGGTGAACCAGCGGAGGGATCATTGCTGGAACGCGCCCCAGGCGCACCCAGAAACCCTTTGTGAACTTATACCTTACTGTTGCCTCGGCGCAGGCTGGTCCCCCCGTGGGACCCCTCGGCAACGAGGAGCGGCCGGCCGGCGGCCAAGTTAACTCTTGTTTTTAACTGAAACTCTGAGAAAAAAAACACAAATGAATCAAAACTTTCAACAACGGATCTCTTGGTTCTGGCATCGATGAAGAACGCAGCGAAATGCGATAAGTAATGTGAATTGCAGAATTCAGTGAATCATCGAATCTTTGAACGCACATTGCGCCCTCTGGTATTCCGGAGGGCATGCCTGTTCGAGCGTCATTTCAACCCTCAAGCCCAGCTTGGTGATGGG…
LC275189.1	Diaporthe	toxicodendri	TP	TP	FN	AGTCGTAACAAGGTCTCCGTTGGTGAACCAGCGGAGGGATCATTGCTGGAACGCGCCCCTGGCGCACCCAGAAACCCTTTGTGAACTTATACCTTACTGTTGCCTCGGCGCAGGCCGGCCCCCCTTGGGGGGCCCCTCACCCCGGTGAGGAGCAGGCCCGCCGGCGGCCAAGCCAACTCTTGTTTTTACACTGAAACTCTGAGAAACAAACATAAATGAATCAAAACTTTCAACAACGGATCTCTTGGTTCTGGCATCGATGAAGAACGCAGCGAAATGCGATAAGTAATGTGAATTGCAGAATTCAGTGAATCATCGAATCTTTGAACGCACATTGCGCCCTCTGGTATTCCGGAGGGCATGCCTGTTCGAGCGTCATTTCAACCCTCAAGCCTGGCT…
KR936130.1	Diaporthe	tulliensis	TP	TP	TP	CTGGCCCAGGGAGGTCGGCAACGACCACCCAGGGCCGGAAAGTTATCCAAACTCGATCATTTAGAGGAAGTAAAAGTCGTAACAAGGTCTCCGTTGGTGAACCAGCGGAGGGATCATTGCTGGAACGCGCTTCGGCGCACCCAGAAACCCTTTGTGAACTTATACCTATACTGTTGCCTCGGCGCTGGCCGGCCTCCTCACCGAGGCCCCCTGGAGACAGGGAGCAGTCCGCCGGCGGCCAACCAAACTCTTGTTTCTTAGTGAATCTCTGAGTAAAAAACATAATGAATCAAAACTTTCAACAACGGATCTCTTGGTTCTGGCATCGATGAAGAACGCAGCGAAATGCGATAAGTAATGTGAATTGCAGAATTCAGTGAATCATCGAATCTTTGAACG…
KC343245.1	Diaporthe	woolworthii	TP	TP	FN	AACAAGGTCTCCGTTGGTGAACCAGCGGAGGGATCATTGCTGGAACGCGCCCCTGGCGCACCCAGAAACCCTTTGTGAACTTATACCTTACTGTTGCCTCGGCGCAGGCCGGCCCCCCTTGGGGGCCCCTCACCCCGGTGAGGAGCAGGCCCGCCGGCGGCCAAGTTAACTCTTGTTTTTACACTGAAACTCTGAGAAACAAACATAAATGAATCAAAACTTTCAACAACGGATCTCTTGGTTCTGGCATCGATGAAGAACGCAGCGAAATGCGATAAGTAATGTGAATTGCAGAATTCAGTGAATCATCGAATCTTTGAACGCACATTGCGCCCTCTGGTATTCCGGAGGGCATGCCTGTTCGAGCGTCATTTCAACCCTCAAGCCTGGCTTGGTGAT…
KU320621.1	Diatrype	decorticata	TP	TP	TP	CTTGGTCATTTAGAGGAAGTAAAAGTCGTAACAAGGTCTCCGTTGGTGAACCAGCGGAGGGATCATTAAAGAGTAGTTTTTACAACAACTCCAAACCCATGTGAACTTACCTATGTTGCCTCGGCGGGGAAACTACCCGGTAGCTACCCTGTAGTTACCCTGTAAGGACTACCCGTCGACGGACCATTAAACTCTGTTTTTCTATGAAACTTCTGAGTGTTTTAACTTAATAAATTAAAACTTTCAACAACGGATCTCTTGGTTCTGGCATCGATGAAGAACGCAGCGAAATGCGATAAGTAATGTGAATTGCAGAATTCAGTGAATCATCGAATCTTTGAACGCACATTGCGCCCATTAGTATTCTAGTGGGCATGCCTGTTCGAGCGTCATTTCGAC…
KM396618.1	Diatrype	enteroxantha	TP	TP	TP	CTTGGTCATTTAGAGGAAGTAAAAGTCGTAACAAGGTCTCCGTTGGTGACCAGCGGAGGGATCATTATAGAGTTATTCAACTCCCAACCCATGTGAACTTACCTATGTTGCCTCGGCGGGGAAGCCTACCCGGTACCTACCCTGTAGTTACCCGGGAGCGAGCTACCCTGTAGCCCGCTGCTGGCCGACCCGCCGGTGGACAGTAAAACTCTTGTTTTTAGTGATTATCTGAGTGTTTATACTTAATAAGTTAAAACTTTCAACAACGGATCTCTTGGTTCTGGCATCGATGAAGAACGCAGCGAAATGCGATAAGTAATGTGAATTGCAGAATTCAGTGAATCATCGAATCTTTGAACGCACATTGCGCCCATTAGTATTCTAGTGGGCATGCCTGTT…
FJ430594.1	Diatrype	prominens	FP	FP	FN	TAACAAGGTCTCCGTTGGTGAACCAGCGGAGGGATCATTACAGAGTTACCTAACTCCCAACCCATGTGAACTTACCTTTGTTGCCTCGGCGGGAGAGCCTACCCGGTACCTACCCTGTAGTTACCCGGGAGCGAGCTACCCTGTAGCCCGCTGCTGGCCGACCCGCCGGTGGACAGTAAAACTCTTGTTTTTTAGTGATTATCTGAGTGTTTATACTTAATAAGTTAAAACTTTCAACAACGGATCTCTTGGTTCTGGCATCGATGAAGAACGCAGCGAAATGCGATAAGTAATGTGAATTGCAGAATTCAGTGAATCATCGAATCTTTGAACGCACATTGCGCCCATTAGTATTCTAGTGGGCATGCCTGTTCGAGCGTCATTTCAACCCTCAAGCCC…
LC218429.1	Diatrype	sp.	TP	TP	FN	TGAACCAGCGGAGGGATCATTACAGAGTGTTATCTAACTCCTAAAACCATGTGAACTTACCTACGTTGCCTCGGCGGGGAAGCCTACCCGGTACCTACCCTGTAGTTACCCGGGAGCGAGCTACCCTGTAGCCCGCTGCAGGCGACCCGCCGGTGGACAGTTAAACTCTTGTTTTTTTTCAGTGGAATCTGAGTGTTTATACTTAATAAGTTAAAACTTTCAACAACGGATCTCTTGGTTCTGGCATCGATGAAGAACGCAGCGAAATGCGATAAGTAATGTGAATTGCAGAATTCAGTGAATCATCGAATCTTTGAACGCACATTGCGCCCATTAGTATTCTAGTGGGCATGCCTGTTCGAGCGTCATTTCAACCCTCAAGCCCTAGTTGCTTGGTGT…
MG250438.1	Diatrype	sp.	TP	TP	TP	CTTGGTCATTTAGAGGAAGTAAAAGTCGTAACAAGGTCTCCGTTGGTGAACCAGCGGAGGGATCATTACAGAGTTATCTAACTCCCAAACCCATGTGAACTTACCTATGTTGCCTCGGCGGAGAAGCCTACCCGGTACCTACCCTGTAGGGACCCGGGAGCGAGCTACCCTGTAGCCCGCTGCTGGCCGACCCGCCGGTGGACAGCCAAACTCTTGTTTTACAGTGAAACTTCTGATATTTTATACTTAATAAGTTAAAACTTTCAACAACGGATCTCTTGGTTCTGGCATCGATGAAGAACGCAGCGAAATGCGATAAGTAATGTGAATTGCAGAATTCAGTGAATCATCGAATCTTTGAACGCACATTGCGCCCATTAGTATTCTAGTGGGCATGCC…
KM396625.1	Diatrype	sp.	TP	TP	TP	CTTGGTCATTTAGAGGAAGTAAAAGTCGTAACAAGGTCTCCGTTGGTGAACCAGCGGAGGGATCATTAAAGAGTAGTTATTACAACAACTCCAAACCCATGTGAACTTACCTATGTTGCCTCGGCGGGGGAACCTACCCGGTACTTACCCTGTAGGCGACCCGCCGATGGACCATCAAACTCTGTTTATTATGTAACTTCTGAGTGTTTAAACTTAATAAGTTAAAACTTTCAACAACGGATCTCTTGGTTCTGGCATCGATGAAGAACGCAGCGAAATGCGATAAGTAATGTGAATTGCAGAATTCAGTGAATCATCGAATCTTTGAACGCACATTGCGCCCATTAGTATTCTAGTGGGCATGCCTGTTCGAGCGTCATTTCAACCATCAAGCCCTAT…
FJ172277.1	Diatrype	sp.	TP	TP	FN	ACAAGGTCTCCGTTGGTGAACCAGCGGAGGGATCATTACAGAGTTATCTAACTCCCAACCCATGTGAACTTACCTATGTTGCCTCGGCGGGAAAGCCTACCCGGTACCTACCCTGTAGTTACCCGGGAGCGGGCTACCCTGTAGCCCGCTGCTGGCCGACCCGCCGGTGGACAGTAAAACTCTTGTTTTTAGTGAATTGTCTGAGTGTTTATACTTAATAAGTTAAAACTTTCAACAACGGATCTCTTGGTTCTGGCATCGATGAAGAACGCAGCGAAATGCGATAAGTAATGTGAATTGCAGAATTCAGTGAATCATCGAATCTTTGAACGCACATTGCGCCCATTAGTATTCTAGTGGGCATGCCTGTTCGAGCGTCATTTCAACCCTCAAGCCCCA…
KU320619.1	Diatrype	virescens	TP	TP	TP	CTTGGTCATTTAGAGGAAGTAAAAGTCGTAACAAGGTCTCCGTTGGTGAACCAGCGGAGGGATCATTACAGAGTTACCCAACTCCAAACCCATGTGAACTTACCTATGTTGCCTCGGCGGGGAAGCCTACCCGGTACCTACCCTGTAGTTACCCGGGAGCGAGCTACCCTGTAGCCCGCTGCAGGCCTACCCGCCGGCGGACACCTAAACTCTTGTTTTACCGTGAAACTTCTGATATTTTATACTTAATAAGTTAAAACTTTCAACAACGGATCTCTTGGTTCTGGCATCGATGAAGAACGCAGCGAAATGCGATAAGTAATGTGAATTGCAGAATTCAGTGAATCATCGAATCTTTGAACGCACATTGCGCCCATTAGTATTCTAGTGGGCATGCCT…
FJ430595.1	Diatrype	whitmanensis	TP	TP	FN	AACAAGGTCTCCGTTGGTGAACCAGCGGAGGGATCATTACAGAGTTATTTAACTCCCAAACCCGTGTGAACTTACCTACGTTGCCTCGGCGGGGAAGCCTACCCGGTAGTATCTACCCTGTAGTTACCCGGGAGCGAGCTACCCTGTAGCCCGCTGCAGGCCTACCCGCCGGTGGACTGCTAAACTCTTGTTTTTTTGGTGGATTATCTGAGTGTTTATACTTAACGAGTTAAAACTTTCAACAACGGATCTCTTGGTTCTGGCATCGATGAAGAACGCAGCGAAATGCGATAAGTAATGTGAATTGCAGAATTCAGTGAATCATCGAATCTTTGAACGCACATTGCGCCCATTAGCATTCTAGTGGGCATGCCTGTTCGAGCGTCATTTCAACCCTCA…
KM396628.1	Diatrypella	atlantica	TP	FN	FN	GGGAAGTAAAAGTCGTAACAAGGTCTCCGTTGGTGAACCAGCGCGAGAGGACATTACAGAGTTATCTAACTCCCAACCCATGCGAACTTACCTTTGTTGCCTCGGCGGGAGAGCCTACCCGGTACCTACCCTGTAGTTACCCGGTACCTACCCTGTAGTTACCCGGGAGCGAGCTGCCCTGCAGCCCGCTGCTGGCCGACCCGCCGGTGGACAGTAAAACTCTTGTTTTTAGTGATTATCTGAGTGTTTATACTTAATAAGTTAAAACTTTCAACAACGGATCTCTTGGTTCTGGCATCGATGAAGAACGCAGCGAAATGCGATAAGTAATGTGAATTGCAGAATTCAGTGAATCATCGAATCTTTGAACGCACATTGCGCCCATTAGTATTCTAGTGG…
KM396630.1	Diatrypella	atlantica	TP	TP	FN	GGAAGTAAAAGTCGTAACAAGGCTCGCTGGTGACAGCGGAGGGATCATTACAGAGTTATCTAACTCCCAACCCATGTGAACTTACCCTTTGTTTGCCTCGCGCTGGGAGAGGCCTACCCGGTACCTACCCTGTAGTTACCCGGGAGCGAGCTGACCCTGCAGCCCGCTGCTGGCCGACCCGCCGGTGGACAGTAAAACTCTTGTTTTTAGTGGATTATCTGAGTGTTTATACTTAATAAGTTAAAACTTTCAACAACGGATCTCTTGGTTCTGGCATCGATGAAGAACGCAGCGAAATGCGATAAGTAATGTGAATTGCAGAATTCAGTGAATCATCGAATCTTTGAACGCACATTGCGCCCATTAGTATTCTAGTGGGCATGCCTGTTCGAGCGTCAT…
KM396627.1	Diatrypella	atlantica	FN	FN	TP	CTTGGTCATTTAGAGGAAGTAAAATGTACAAGTTCCGTAGGTGAACCAGCGGAGGGACATTACAGAGTTATCTAACTCCCAACCCATGTGAACTTACCTTTGTTGCCTCGGCGGGAGAGCCTACCCGGTACCTACCCTGCTAGTTACCCGGGAGCGAGCTGCCCTGCAGCCCGCTGCTGGCCGACCCGCCGGTGGACAGTAAAACTCTTGTTTTTAGTGGATTATCTGAGTGTTTATACTTAATAAGTTAAAACTTTCAACAACGGATCTCTTGGTTCTGGCATCGATGAAGAACGCAGCGAAATGCGATAAGTAATGTGAATTGCAGAATTCAGTGAATCATCGAATCTTTGAACGCACATTGCGCCCATTAGTATTCTAGTGGGCATGCCTGTTCGA…
KM396634.1	Diatrypella	atlantica	TP	TP	TP	CTTGGTCATTTAGAGGAAGTAAAAGTCGTAACAAGGTCTCCGTTGGTGAACCAGCGGAGGGATCATTACAGAGTTATCTAACTCCCAACCCATGTGAACTTACCTTTGTTGCCTCGGCGGGAGAGCCTACCCGGTACCTACCCTGCTAGTTACCCGGGAGCGAGCTGCCCTGCAGCCCGCTGCTGGCCGACCCGCCGGTGGACAGTAAAACTCTTGTTTTTAGTGGATTATCTGAGTGTTTATACTTAATAAGTTAAAACTTTCAACAACGGATCTCTTGGTTCTGGCATCGATGAAGAACGCAGCGAAATGCGATAAGTAATGTGAATTGCAGAATTCAGTGAATCATCGAATCTTTGAACGCACATTGCGCCCATTAGTATTCTAGTGGGCATGCCT…
KY173402.1	Diatrypella	banksiae	TP	TP	FN	CGTAACAAGGTCTCCGTTGGTGAACCAGCGGAGGGATCATTACAGAGTTATCTAACTCCCAACCCATGTGAACTTACCTTTGTTGCCTCGGCGGGGAAGCCTACCCGGTACCTACCCTGTAGTTACCCGGGAGCGAGCTACCCTGTAGCCCGCTGCTGGCCGACCCGCCGGTGGACAGGAAAACTCTTGTTTTTAGTGAATTATCTGAGTGTTTATACTTAATAAGTTAAAACTTTCAACAACGGATCTCTTGGTTCTGGCATCGATGAAGAACGCAGCGAAATGCGATAAGTAATGTGAATTGCAGAATTCAGTGAATCATCGAATCTTTGAACGCACATTGCGCCCATTAGTATTCTAGTGGGCATGCCTGTTCGAGCGTCATTTCAACCCTCAAGC…
FR715523.1	Diatrypella	pulvinata	TP	TP	FN	GTGAACCAGCGGAGGGATCATTACAGAGTTATCTAACTCCCAAAACCATGTGAACTTACCTATGTTGCCTCGGCGGGGAAGCCTACCCGGTACCTACCCTGTAGTTACCCGGGAGCGAGCTACCCTGTAGCCCGCTGCTGGCCGACCCGCCGGTGGACTGCTAAACTCTTGTTTTTTCGTGATTATCTGAGTGTTTATACTTAATAAGTTAAAACTTTCAACAACGGATCTCTTGGTTCTGGCATCGATGAAGAACGCAGCGAAATGCGATAAGTAATGTGAATTGCAGAATTCAGTGAATCATCGAATCTTTGAACGCACATTGCGCCCATTAGTATTCTAGTGGGCATGCCTGTTCGAGCGTCATTTCAACCCTCAAGCCCTAGTTGCTTGGTGTTG…
KX611072.1	Diatrypella	sp.	TP	TP	FN	GAGGAAGTAAAAGTCGTAACAAGGTCTCCGTTGGTGAACCAGCGGAGGGATCATTACAGAGTTACCTAACTCCAAACCCATGTGAACTTACCTATGTTGCCTCGGCGGGAAAACCTACCCGGTAATTACCCTGTAGTTACCCGGGAGCGAGCTACCTTGTAGCCCGCTGCAGGCCTACCCGCCGGTGGACAGTTAAACTCTTGTTTTACCGTGAAACTTCTGATATTTTATACGTAATAAGTTAAAACTTTCAACAACGGATCTCTTGGTTCTGGCATCGATGAAGAACGCAGCGAAATGCGATAAGTAATGTGAATTGCAGAATTCAGTGAATCATCGAATCTTTGAACGCACATTGCGCCCATTAGTATTCTAGTGGGCATGCCTGTTCGAGCGTCA…
JX144775.1	Diatrypella	verruciformis	TP	TP	FN	TAAGAGGGATATAGGATCAGAGATTTCTAGATAGGTTTAGGATGTTAACATCGGGTGGTTTTACTTTATGTATAAGGTGCTTGCAAGGGAACCTTACGTATTTTCATTGGAAGTACCGCTTGATGTTCCTATTATCCATCTAAGGATCATAGAAAAGGTCCTAGTTTTTGTTGATGCGTGGGGTTGCTAGTTGCTGTACTCGGTTCTCCGATATGATGCCTTTGTGCTCGCCCCCCCCTGCGCCAAACATAAAATCTCACACAGATTGGAAGTAAAAATCGTAACAAGGTCTCCGTTGGTGAACCAGCGGAGGGATCATTACAGAGTTAATAAACTCCCAACCCATGTGAACTTACCTATGTTGCCTCGGCGGGAGAGCCTACCCGGTACCTACCCTGT…
JQ411401.1	Diplodia	corticola	TP	TP	FN	ACGTACATTGCACGAATTTTGTGCTCAATCCATGTCAACCCCACGCACTTCGACGTTTGAAGCTAAGAAATCGGAACACGATTTGGTGCTATTTGGGAAGGTAAAAAAACGTAACAAGGTTTCCGTAGGTGAACCTGCGGAAGGATCATTACCGAGTGCTACGAGCGAGAGCTCGTTACCTCCCACCCTTTGTGAACATACCTCTGTTGCTTTGGCGGCTCTCGCCGCGAGGGGAGGCCCTGAAAAGGGCCCGCCCCCCTCGCGCGCCCTCCGCCAGAGGACCTTCAAACTCCAGTCAGTAAACGTCGACGTCTGATACACAAGTTAATAAACTAAAACTTTCAACAACGGATCTCTTGGTTCTGGCATCGATGAAGAACGCAGCGAAATGCGATAAGT…
KF766157.1	Diplodia	cupressi	TP	TP	FN	AACAAGGTTTCCGTAGGTGAACCTGCGGAAGGATCATTACCGAGTTCTCGGGCTTCGGCTCGAATCTCCCACCCTTTGTGAACACACCTCTGTTGCTTTGGCGGCTCTTGCCGCGTCGGAGGGGGAGGCCCCTTTGAAAAAAGAAGGCCCCCGCCGCCCCGCGCGCGCGCGCTTCCGCCAGAGGCCCTTCAAACTCCAGTCAGTAAACGTCGACGTCTGATGAACAAGTTAATAAACTAAAACTTTCAACAACGGATCTCTTGGTTCTGGCATCGATGAAGAACGCAGCGAAATGCGATAAGTAATGTGAATTGCAGAATTCAGTGAATCATCGAATCTTTGAACGCACATTGCGCCCCTTGGCATTCCGAGGGGCATGCCTGTTCGAGCGTCATTACA…
MF687190.1	Diplodia	mutila	TP	TP	TP	CTTGGTCATTTAGAGGAAGTAAAAGTCGTAACAAGGTTTCCGTAGGTGAACCTGCGGAAGGATCATTACCGAGTTCTCGGGCTTCGGCCCGAATCTCCCACCCTTTGTGAACATACCTCTGTTGCTTTGGCGGCTCTTGCCGCGTGGAGGCCCTCAAAAGCCCCCCCGCGCGCTTCCGCCAGAGGACCTTCAAACTCCAGTCAGTAAACGTCGACGTCTGAAAAACAAGTTAATAAACTAAAACTTTCAACAACGGATCTCTTGGTTCTGGCATCGATGAAGAACGCAGCGAAATGCGATAAGTAATGTGAATTGCAGAATTCAGTGAATCATCGAATCTTTGAACGCACATTGCGCCCCTTGGCATTCCGAGGGGCATGCCTGTTCGAGCGTCATTAC…
JQ411411.1	Diplodia	mutila	TP	TP	FN	AAAAACGTAACAAGGTTTCCGTAGGTGAACCTGCGCTGTGAGATCATATAACAACTAACAAGTTTTTTTGTAGCTGAAACTTCCGATGGGAAGTAAAAAATCGTAACAAGGTTTCCGTAGGTGAACCTGCGGAAGGATCATTACCGAGTTCTCGGGCTTCGGCCCGAATCTCCCACCCTTTGTGAACATACCTCTGTTGCTTTGGCGGCTCTTGCCGCGTGGAGGCCCTCAAAAGCCCCCCCGCGCGCGCTTCCGCCAGAGGACCATCAAACTCCAGTCAGTGAACGTCGACGTCTGAAAAAACAAGTTAATAAACTAAAACTTTCAACAACGGATCTCTTGGTTCTGGCATCGATGAAGAACGCAGCGAAATGCGATAAGTAATGTGAATTGCAGAAT…
KX099650.1	Diplodia	sapinea	TP	TP	FN	AGAACTCGGTAATCCCCTTCCGTTAGGGGAACCTGCGGAAGGATCATTACCGAGTTCTCGGGCTTCGGCTCGAATCTCCCACCCTTTGTGAACATACCTCTGTTGCTTTGGCGGCTCTTTGCCGCGAGGAGGCCCTCGCGGGCCCCCCCGCGCGCTTTCCGCCAGAGGACCTTCAAACTCCAGTCAGTAAACGTCGACGTCTGATAAACAAGTTAATAAACTAAAACTTTCAACAACGGATCTCTTGGTTCTGGCATCGATGAAGAACGCAGCGAAATGCGATAAGTAATGTGAATTGCAGAATTCAGTGAATCATCGAATCTTTGAACGCACATTGCGCCCCTTGGCATTCCGAGGGGCATGCCTGTTCGAGCGTCATTACAACCCTCAAGCTCTGCT…
KF766160.1	Diplodia	scrobiculata	TP	TP	FN	AACAAGGTTTCCGTAGGTGAACCTGCGGAAGGATCATTACCGAGTTCTCGGGCTTCGGCTCGAATCTCCCACCCTTTGTGAACATACCTCTGTTGCTTTGGCGGCTCTTTGCCGCGAGGAGGCCCTCGCGGGCCCCCCACGCGCGCTTTCCGCCAGAGGACCTTCAAACTCCAGTCAGTAAACGTCGACGTCTGATAAACTAAGTTAATAAACTAAAACTTTCAACAACGGATCTCTTGGTTCTGGCATCGATGAAGAACGCAGCGAAATGCGATAAGTAATGTGAATTGCAGAATTCAGTGAATCATCGAATCTTTGAACGCACATTGCGCCCCTTGGCATTCCGAGGGGCATGCCTGTTCGAGCGTCATTACAACCCTCAAGCTCTGCTTGGTATTG…
KC527827.1	Diplodia	seriata	FP	FP	FN	TCCGTAGGGTGACCTGCGGAAGGATCATTACCGAGTTGATTCGGGCTCCGGCCCGATCCTCCCACCCTTTGTGTACCTACCTTCTGTTAGCTTTGGCGGGCCGCGGTCCTCCGCGGCCGCCCCCCTCCCCGGGGGGTGGCCAGCGCCCGCCAGAGGACCATCAAACTCCAGTCAGTAAACGATGCAGTCTGAAAAACATTTAATAAACTAAAACTTTCAACAACGGATCTCTTGGTTCTGGCATCGATGAAGAACGCAGCGAAATGCGATAAGTAATGTGAATTGCAGAATTCAGTGAATCATCGAATCTTTGAACGCACATTGCGCCCTTTGGTATTCCGAAGGGCATGCCTGTTCGAGCGTCATTACAACCCTCAAGCTCTGCTTGGTATTGGGCAC…
KC020170.1	Diplodia	seriata	TP	TP	TP	CACCGCCCGTCGCTACTACCGATTGAATGGCTTAGTGAGGCCTTCGGACTGGCTCAGGGAGGTCGGCAACGACCACCCAGAGCCGGAAAGTTCGTCAAACTACGTCATTTAGAGGAAGTAAAAGTCGTAACAAGGTTTCCGTAGGTGAACCTGCGGAAGGATCATTACCGAGTTCTCGGGCTTCGGCTCGAATCTCCCACCCTTTGTGAACATACCTCTGTTGCTTTGGCGGCTCTTTGCCGCGAGGAGGCCCTCGCGGGCCCCCCCGCGCGCTTTCTGCCAGAGGACCTTCAAACTCCAGTCAGTAAACGTCGACGTCTGATAAACAAGTTAATAAACTAAAACTTTCAACAACGGATCTCTTGGTTCTGGCATCGATGAAGAACGCAGCGAAATGCG…
JQ694104.1	Diplodia	sp.	FP	TP	TP	CTTGGTCATTTAGAGGAAGTAAAAGTCGTAACAAGGTTTCCGTAGGTGAACCTGCGGAAGGATCATTACCGAGTTGATTCGAGCTCCGGCTCGACTCTCCCACCCTTTGTGTACCTACCTCTGTTGCTTTGGCGGGCCGCGGCTCGGCCCTCGTGCCGGCTAGCACCCGCCAGAGGACTTCAAAACTCCAGTCAGTGAACGTCTCAGTCTGAAAAACAAGTTAATAAACTAAAACTTTCAACAACGGATCTCTTGGTTCTGGCATCGATGAAGAACGCAGCGAAATGCGATAAGTAATGTGAATTGCAGAATTCAGTGAATCATCGAATCTTTGAACGCACATTGCGCCCCTTGGTATTCCGGGGGGCATGCCTGTTCGAGCGTCATTTCAACCCTCAA…
JQ694108.1	Diplodia	sp.	FP	FP	FP	CTTGGTCATTTAGAGGAAGTAAAAGTCGTAACAAGGTTTCCGTAGGTGAACCTGCGGAAGGATCATTACCGAGTTGATTCGAGCTCCGGCTCGACTCTCCCACCCTTTGTGTACCTACCTCTGTTGCTTTGGCGGGCCCGCGGTCGGCCTCGTGCCGTCCAGCACCCGCCAGAGGACCACAAAACTCCAGTCAGTAAACGTCTCAGTCTGAAAAACAAGTTAATAAACTAAAACTTTCAACAACGGATCTCTTGGTTCTGGCATCGATGAAGAACGCAGCGAAATGCGATAAGTAATGTGAATTGCAGAATTCAGTGAATCATCGAATCTTTGAACGCACATTGCGCCCCTTGGTATTCCGGGGGGCATGCCTGTTCGAGCGTCATTTCAACCCTCAAG…
AY513947.1	Diplodia	sp.	FN	FN	FN	AGTCGTACAAGGTTTCCGTAGGTGAACCTGCGGAAGGACATTACCGAGTTCTCGGGCTTCGGCTCGAATCTCCCACCCTTTGTGAACATACCTCTGTTGCTTTGGCGGCTCTTTGCCGCGAGGAGCTACAACTTCTCGCGCGCTTTCCGCCAGAGGACCTTCAAACTCCAGTCAGTGAACGTCGACGTCTGATAAACAAGTTAATAAACTAAAACTTTCAACAACGGATCTCTTGGTTCTGGCATCGATGAAGAACGCAGCGAAATGCGATAAGTAATGTGAATTGCAGAATTCAGTGAATCATCGAATCTTTGAACGCACATTGCGCCCCCTGGCATTCCGGGGGGCATGCCTGTTCGAGCGTCATTACAACCCTCAAGCTCTGCTTGGTATTGGGCG…
EU673319.1	Diplodia	spegazziniana	FP	FP	FN	TCCGTAGGTGAACCTGCGGAAGGATCATTACCGAGTTGATTCGAGCTCCGGCTCGACTCTCCCACCCTTTGTTTACCTACCTCTGTTGCTTTGGCGGTGCCGCCTTCGGGCGCCCGCCAGAGGACTTCAAAACTCCTGTCAGTGAACGTCTCAGTCTGAAAAACAAGTTAATAAACTAAAACTTTCAACAACGGATCTCTTGGTTCTGGCATCGATGAAGAACGCAGCGAAATGCGATAAGTAATGTGAATTGCAGAATTCAGTGAATCATCGAATCTTTGAACGCACATTGCGCCCCTTGGTATTCCGGGGGGCATGCCTGTTCGAGCGTCATTTCAACCCTCAAGCTCTGCTTGGTATTGGGCTCCGTCCTCCTCGGACGCGCCTCAAAGACCTCGG…
JF271751.1	Diplodia	stevensii	TP	TP	FN	CCCTCTCCTGACAATCAAATACTGGGGGCCGCCCCCCGGGGTTGCGGGAATAAATGCCCTGTCTCCACCTCCCCCCCACCCCTGTTGTAAAAAAAAAAAGTGGTAACAAGGTTTCCGTAGGTGAACCTGCGGAAGGATCATTACCGAGTTCTCGGGCTTCGGCCCGAATCTCCCACCCTTTGTGAACATACCTCTGTTGCTTTGGCGGCTCTTGCCGCGTGGAGGCCCTCAAAAGCCCCCCCGCGCGCTTCCGCCAGAGGACCTTCAAACTCCAGTCAGTAAACGTCGACGTCTGAAAAACAAGTTAATAAACTAAAACTTTCAACAACGGATCTCTTGGTTCTGGCATCGATGAAGAACGCAGCGAAATGCGATAAGTAATGTGAATTGCAGAATTCA…
KF525816.1	Dothiorella	iberica	TP	TP	FN	GACACTTATCGAAGCCTTGAATTACGCCCTCGCAAGAGGGAGATGCCCAACGACTGTAAACAAATGGGACGCGTAAGTTGGCCCTCGTGGCCGGCGACACTTTCGAATTGCGGGGATACCCTGAGAGCTCTGCCTACCAACCCGGGGGGAAACCCACCGGGGGCCCGTGCTAACAACACGGGGCGGTAAAAACGGTCAGAGATTGGGCAATCCGCAGCCAAGCCCCTAACTCCAGCCCGCCTGGACACGGGGAAGGTTCACAGACTAAGTGGAAGTGGGTGCGGCCGCTCGTGCCGTGCTTAAGATATAGTCGGGCCCTCAGCGAAAGCTGGGGGGTAAGTCACTGCAAAATGGCGATCAACCGTTCCGTAGGTGAACCTGCGGAAGGATCATTACCGA…
JF271750.1	Dothiorella	iberica	TP	TP	FN	ATTGGCCATTTTGACAGTCTTACCGCCTCGCTCGTAGCACAGAGCCCCCTTCGGGGGTATCCCCCGCGTGTAGGAGGAGGCGTCTCGGATCCCCCCCAATCTAACAGTTGTCGGCCCCGCAGGGCAACCTACCGTCCCCTTGTTTACAGTGTTGGGCAGCTCTCCTCCTCTGCGGAGGGCGGAATTAAGGTGCTAGAAGCTTGTTGTTTTTTTTTTTGCGACAGGTTCCGCATCGAGTTCGTGTAGCAGATCAGTAGTGATCCTTCCGCGGTGACACTTATCGAAGCCTTGAATTACGCCCTCGCAAGAGGGAGATGCCCAACGACTGTAAACAAATGGGACGCGTAAGTTGGCCCTCGTGGCCGGCGACACTTTCGAATTGCGGGGATACCCTGAGAG…
KF766163.1	Dothiorella	oblonga	TP	TP	FN	AACAAGGTTTCCGTAGGTGAACCTGCGGAAGGATCATTACCGAGTTGATTCGAGCTCCGGCTCGACTCTCCCACCCTTTGTGTACCTACCTCTGTTGCTTTGGCGGGGTCCGCGGGCAGGCTTCGGCCGGCCAGCGCCCGCCAGAGGACCGCAAAACTCCAGTCAGTGAACGTCTCAGTCTGAAAAACAAGTTAATAAACTAAAACTTTCAACAACGGATCTCTTGGTTCTGGCATCGATGAAGAACGCAGCGAAATGCGATAAGTAATGTGAATTGCAGAATTCAGTGAATCATCGAATCTTTGAACGCACATTGCGCCCCTTGGTATTCCGGGGGGCATGCCTGTTCGAGCGTCATTTCAACCCTCAAGCTCTGCTTGGTATTGGGCTCCGTCCTCC…
KR611882.1	Dothiorella	ulmicola	TP	TP	FN	GTAAAAGTCGTAACAAGGTTTCCGTAGGTGAACCTGCGGAAGGATCATTACCGAGTTGATTCGAGCTCCGGCTCGACTCTCCCACCCTTTGCGTACCAACCTCTGTTGCTTTTGGCGGGCCGCGGTCCTCCGCGGCCGGTCCCCCTCGCCGGGGGCTGGCCAGCGCCCGCCAGAGGACTACAAAACTCCAGTCAGTGAACGTATCAGTCTGAAAACAAGTTAATAAACTAAAACTTTCAACAACGGATCTCTTGGTTCTGGCATCGATGAAGAACGCAGCGAAATGCGATAAGTAATGTGAATTGCAGAATTCAGTGAATCATCGAATCTTTGAACGCACATTGCGCCCCTTGGTATTCCGGGGGGCATGCCTGTTCGAGCGTCATTTCAACCCTCAAG…
JF271761.1	Dothiorella	viticola	TP	TP	FN	AATGAGTGTGTTACGGGGGGAAATGAACAAGGTTTCAGTAGGAGACCCTCCGAAAAGATCATTACCACACCAAACAAAAATCTTTCCACGTGAGTCTGTATCAGCCGTTTTGAGTTGGGGGGTGTTGCTCGGCGTTTTTGCTTGAGCCACGCCCTATCATGGCGAATGTTTGGAGTTTCGGTTTTGGGCTAGTAGCTCATTTGTCTTAAACCCATTTAACAATGCGGATGATAGTGTGGGGACGAAAGTCCGATGCGATCAATTAGAAAGCAGCTTTCTGCAGTCGATCTATAGGCTCAAAAATCTTTTGAATATCGCTATTGATATGCGATGGTATTGGAAGTAAAAAGCGTAACAAGGTTTCCGTAGGTGAACCTGCGGAAGGATCATTACCGAGTT…
JF271748.1	Dothiorella	viticola	TP	TP	FN	AAAAAAAAAAAAGCGAACAGGTTCCACATAGAGTTTGGGGAGCAGATCAGTAGTGATCCTCCGCGGTGACACTTATTGGAACCCTGAATTACGCCCTCGCAAGAGGGAGATGCCCAAGACTGTAAACAAAATGGGAAGAGTAAGTTGCCCTCGTGGCGAGCGACACTTTCGAATTGCGGGGAACCCTGAGAGCTCTGCCTGCCAACCCGGGGGGAAACCCACCGGGGGCCCGTGCTAACATACACGGGGGGGGTAAAAACGGTCAGAGATTGTTCAATCCGCATCCAAGCCCCTAACTCCAGGCCCGCCTGGACACGGTTTTGGTTCACAGAATATGTAACAAGGTTTCCGTGGGTGAACCTGCGGAAGGATCATTAAATAATTTAGATGGCCTCCTAG…
EU552125.1	Eutypa	consobrina	TP	TP	TP	AGTCGGCAACGACACCTCAGGGCCGGAAAGTTCTCCAAACTCGGTCATTTAGAGGAAGTAAAAGTCGTAACAAGGTCTCCGTTGGTGAACCAGCGGAGGGATCATTACAGAGTTATCTAACTCCCAAACCCATGTGAACTTACCTATGTTGCCTCGGCGGGGAAGCCTACCCGGTACCTACCCTGTAGGGACCCGGGAGCGAGCTACCCTGTAGCCCGCTGCAGGCCGACCCGCCGGCGGACAGTAAAACTCTTGTTATAGTGGAACTTCTGATTTTTTATACTTAATAAGTTAAAACTTTCAACAACGGATCTCTTGGTTCTGGCATCGATGAAGAACGCAGCGAAATGCGATAAGTAATGTGAATTGCAGAATTCAGTGAATCATCGAATCTTTGAA…
KF453549.1	Eutypa	laevata	TP	TP	FN	TTCTGTAGGTGAACCTGCGGAGGGATCATTACAGAGTTACCCAACTCCAAACCCATGTGAACTTACCTACGTTGCCTCGGCGGGGAAGCCTACCCGGTACCTACCCTGTAGCTACCCGGGAGCGAGCTACCCTGTAGCCCGCTGCGGGCCTACCCGCCGGCGGACGCTTAAACTCTTGTTTTCTAGTGATTATCTGAGTGTTTATACTTAATAAGTTAAAACTTTCAACAACGGATCTCTTGGTTCTGGCATCGATGAAGAACGCAGCGAAATGCGATAAGTAATGTGAATTGCAGAATTCAGTGAATCATCGAATCTTTGAACGCACATTGCGCCCATTAGTATTCTAGTGGGCATGCCTGTTCGAGCGTCATTAAGTCCACTCAAGCCCTAGCTGCT…
KM822754.1	Eutypa	lata	TP	TP	FN	TGGAAGTAAAAAGTCGTAACAAGGTCTCCGTTGGTGAACCAGCGGAGGGATCATTACAGAGTTACCTAACTCCAAACCCATGTGAACTTACCTACGTTGCCTCGGCGGGGAAGCCTACCCGGTACCTACCCTGTAGCTACCCGGGAGCGAGCTACCCTGTAGCCCGCTGCAGGCCTACCCGCCGGTGGACGCCTAAACTCTTGTTTTTCAGTGATTATCTGAGTGTTTATACTTAATAAGTTAAAACTTTCAACAACGGATCTCTTGGTTCTGGCATCGATGAAGAACGCAGCGAAATGCGATAAGTAATGTGAATTGCAGAATTCAGTGAATCATCGAATCTTTGAACGCACATTGCGCCCATTAGTATTCTAGTGGGCATGCCTGTTCGAGCGTCAT…
AY462550.1	Eutypa	lata	TP	TP	FN	GAGGAAGTAAAAGTCGTAACAAGGTCTCCGTTGGTGAACCAGCGGAGGGATCATTACAGAGTTACCTAACTCCAAACCCATGTGAACTTACCTACGTTGCCTCGGCGGGGAAGCCTACCCGGTACCTACCCTGTAGCTACCCGGGAGCGAGCTACCCTGTAGCCCGCTGCAGGCCTACCCGCCGGTGGACGCCTAAACTCTTGTTTTTCAGTGATTATCTGAGTGTTTATACTTAATAAGTTAAAACTTTCAACAACGGATCTCTTGGTTCTGGCATCGATGAAGAACGCAGCGAAATGCGATAAGTAATGTGAATTGCAGAATTCAGTGAATCATCGAATCTTTGAACGCACATTGCGCCCATTAGTATTCTAGTGGGCATGCCTGTTCGAGCGTCAT…
KU320617.1	Eutypa	lata	TP	TP	TP	CTTGGTCATTTAGAGGAAGTAAAAGTCGTAACAAGGTCTCCGTTGGTGAACCAGCGGAGGGATCATTACAGAGTTACCTAACTCCAAACCCATGTGAACTTACCTATGTTGCCTCGGCGGGGAAGCCTACCCGGTACCTACCCTGTAGCTACCCGGGAGCGAGCTACCCTGTAGCTCGCTGCAGGCCTACCCGCCGGTGGACACTTAAACTCTTGTTTTTTTAGTGATTATCTGAGTGTTTATACTTAATAAGTTAAAACTTTCAACAACGGATCTCTTGGTTCTGGCATCGATGAAGAACGCAGCGAAATGCGATAAGTAATGTGAATTGCAGAATTCAGTGAATCATCGAATCTTTGAACGCACATTGCGCCCATTAGTATTCTAGTGGGCATGCCT…
KU940150.1	Eutypa	linearis	TP	TP	FN	CAAGGTCTCCGTTGGTGAACCAGCGGAGGGATCATTACAGAGTTATCCTTTAACTCCCCAACCCATGTGAACTTACCTTTGTTGCCTTGGCGGGAGAGCCTACCCGGTACCTACCCTGTAGCTACCCGGGAGCGGAGCTGCCCCGCAGCCCCGCTGCTGGCCGACCCCGCCGGTGGACAGTAAAACTCTTGTTTTTTTTTTAGTGGACTATCTGAGTGTTTATACTTAATAAGTTAAAACTTTCAACAACGGATCTCTTGGTTCTGGCATCGATGAAGAACGCAGCGAAATGCGATAAGTAATGTGAATTGCAGAATTCAGTGAATCATCGAATCTTTGAACGCACATTGCGCCCATTAGTATTCTAGTGGGCATGCCTGTTCGAGCGTCATTTCAACC…
KU516460.1	Eutypa	maura	TP	TP	FN	TTTAGAGGAAGTAAAAGTCGTAACAAGGTCTCCGTTGGTGAACCAGCGGAGGGATCATTACAGAGTTATCTAACTCCCAAACCCATGTGAACTTACCTACGTTGCCTCGGCGGGGAAGCCTACCCGGTAACTACCCTGTACTTACCCGGGAGCGAGCTACCCTGTAGCCCGCTGCAGGCCTACCCGCCGGTGGGCTGTTAAACTCTGGATATAGTGGAACTTCTGATGTTTTATACTTAATAAGTTAAAACTTTCAACAACGGATCTCTTGGTTCTGGCATCGATGAAGAACGCAGCGAAATGCGATAAGTAATGTGAATTGCAGAATTCAGTGAATCATCGAATCTTTGAACGCACATTGCGCCCATTAGTATTCTAGTGGGCATGCCTGTTCGAGCG…
KR909217.1	Eutypa	sp.	TP	TP	FN	TCCGTAGGTGAACCTGCGGAGGGATCATTACAGAGTTACCCGACTCACCAAACCCATGTGAACTTACCTATGTTGCCTCGGCGGGGAAGCCTACCCGGTGCCTACCCTGTAGTTACCCGGGAGCGAGCTACGCTGTAGCCCGCTGCAGGCCAACCCGCCGGTGGACTGTTAAACTCTTGTTATAGTGGAACTTCTGATTTTTTATACTTAATAAGTTAAAACTTTCAACAACGGATCTCTTGGTTCTGGCATCGATGAAGAACGCAGCGAAATGCGATAAGTAATGTGAATTGCAGAATTCAGTGAATCATCGAATCTTTGAACGCACATTGCGCCCATTAGTATTCTAGTGGGCATGCCTGTTCGAGCGTCATTTCAACCCTCAAGCCCCAGTTGCTT…
MG250474.1	Eutypa	sp.	TP	TP	TP	CTTGGTCATTTAGAGGAAGTAAAAGTCGTAACAAGGTCTCCGTTGGTGAACCAGCGGAGGGATCATTAAAGAGTTATCTAACTCCTAAAACCATGTGAACTTACCTATGTTGCCTCGGCGGGGAACCTACCCGGGAAGCTACTCTTGAGTGGCCTATCCGGTACCTACTCGGTAGCTACGTTGTAGTTGTAGGCTTACCCGCCGGCGGACCATTAAAACTCTTATTTATTCTGGCACTTCTGAATTATTATCATAATAAGTTAAAACTTTCAACAACGGATCTCTTGGTTCTGGCATCGATGAAGAACGCAGCGAAATGCGATAAGTAATGTGAATTGCAGAATTCAGTGAATCATCGAATCTTTGAACGCACATTGCGCCCATTAGTATTCTAATGGG…
KM396637.1	Eutypa	sp.	TP	TP	TP	CTTGGTCATTTAGAGGAAGTAAAAGTCGTAACAAAGGTCTCCGTTGGTGAACCAGCGGAGGGATCATTACAGAGTTTATCTAACTCCCAAACCCATGTGAACTTACCTTATGTTGCCTCGGCGGGGGAGCCTACCCGGTGACGCCCTATAGCGACTCGGGAGCGAGCTACCTTCTAGCACGCTGCTCTAGGCGACCCGCCGGCGGGCGCACAAACTCTTGTTTTTAGTGGATTATCTGAGTGTTTATACTTAATAAGTTAAAACTTTCAACAACGGATCTCTTGGTTCTGGCATCGATGAAGAACGCAGCGAAATGCGATAAGTAATGTGAATTGCAGAATTCAGTGAATCATCGAATCTTTGAACGCACATTGCGCCCATTAGTATTCTAGTGGGCAT…
KU204532.1	Eutypa	sp.	TP	TP	FN	CAAGGTCTCCGTTGGTGAACCAGCGGAGGGATCATTACTGAGTTTTCTAAACTCCCAAACCCTTGAGAACATACCTTGGTTGCCTCGGCGAAAGCGTCGCCCTGGGATGGCCTACCCTGTAGCGTCTTACCCTGGGCGGCGCCCCCCGCCGGTGGTCTTCTAAACTCTGTTTTATTGTGTCACTTCTGAGGATTATTATAAAATCAGTTAAAACTTTCAACAACGGATCTCTTGGTTCTGGCATCGATGAAGAACGCAGCGAAATGCGATAAGTAATGTGAATTGCAGAATTCAGTGAATCATCGAATCTTTGAACGCACATTGCGCCCATTAGTATTCTAGTGGGCATGCCTGTTCGAGCGTCATTTCAACCCATCAAGCTCTAATTTTTGCTTGGCG…
KU376313.1	Eutypa	spinosa	TP	TP	TP	CTTGGTCATTTAGAGGAAGTAAAAGTCGTAACAAGGTCTCCGTTGGTGAACCAGCGGAGGGATCATTAAAGAGTTATTTAACTCCCAAAACCACTGTGAACTTACCTATGTTGCCTTGGCGGGGAAACCTACCCGGGATTTGGCGGGGCAAACTACCTGGTAGTTTACCCCGCACTTACCCGGTAGCAGCCTACCCTGTAGACCGCGCCCGGGTCCACCCGCCGGAGGACCTTTTTAAACTATTGTTTTACGGTGAAATTCTGAGTTTTTATACTTAATAAGTTAAAACTTTCAACAACGGATCTCTTGGCTCTGGCATCGATGAAGAACGCAGCGAAATGCGATAAGTAATGTGAATTGCAGAATTCAGTGAATCATCGAATCTTTGAACGCACATTG…
EF155481.1	Eutypa	spinosa	TP	TP	TP	CTTGGTCATTTAGAGGAAGTAAAAGTCGTAACAAGGTCTCCGTTGGTGAACCAGCGGAGGGATCATTAAAGAGTTATTTAACTCCCAAAACCACTGTGAACTTACCTATGTTGCCTTGGCGGGGAAACCTACCCGGGATTTGACGGGGCGAACTACCTGGTAGTTTACCCCACTTACCCGGTAGCAGCCTACCCTGTAGACCGCGCCTGGGTCTACCCGCCGGAGGACATTTTTAAACTCTTGTTTTATAGTGAAATTCTGAGTTTTTATACTTAATAAGTTAAAACTTTCAACAACGGATCTCTTGGCTCTGGCATCGATGAAGAACGCAGCGAAATGCGATAAGTAATGTGAATTGCAGAATTCAGTGAATCATCGAATCTTTGAACGCACATTGCG…
AM419062.1	Ilyonectria	destructans	TP	TP	FN	TCCGTAGGTGAACCAGCGGAGGGATCATTACCGAGTTATACAACTCATCAACCCTGTGAACATACCTAAACGTTGCTTCGGCGGGAACAGACGGCCCCGTAACACGGGCCGCCCCCGCCAGAGGACCCCCTAACTCTGTTTTTATAATGTTTTTTCTGAGTAAACAAGCAAATAAATTAAAACTTTCAACAACGGATCTCTTGGCTCTGGCATCGATGAAGAACGCAGCGAAATGCGATAAGTAATGTGAATTGCAGAATTCAGTGAATCATCGAATCTTTGAACGCACATTGCGCCCGCCAGTATTCTGGCGGGCATGCCTGTTCGAGCGTCATTACAACCCTCAGGCCCCCGGGCCTGGCGTTGGGGATCGGCGGAGCGCCCCCTGCGGGCACACGC…
NR_152889.1	Ilyonectria	leucospermi	TP	TP	FN	GGAAGTAAAAAGTCGTAACAAGGTCTCCGTTGGTGAACCAGCGGAGGGATCATTACCGAGTTTACAACTCCCAAACCCCTGTGAACATACCATTTGTTGCCTCGGCGGTGCCTGCTTCGGCAGCCCGCCAGAGGACCCAAACCCTTGATTTTATACAGTATCTTCTGAGTAAATGATTAAATAAATCAAAACTTTCAACAACGGATCTCTTGGTTCTGGCATCGATGAAGAACGCAGCGAAATGCGATAAGTAATGTGAATTGCAGAATTCAGTGAATCATCGAATCTTTGAACGCACATTGCGCCCGCCAGTATTCTGGCGGGCATGCCTGTTCGAGCGTCATTTCAACCCTCAAGCCCCCGGGCTTGGTGTTGGAGATCGGCGTGCCCTCCGGGGCG…
JF735261.1	Ilyonectria	liriodendri	TP	TP	TP	TTAAGTCCCTGCCCTTTGTACACACCGCCCGTCGCTACTACCGATTGAATGGCTCAGTGAGGCGTCCGGACTGGCCCAGAGAGGTGGGCAACTACCCCTCAGGGCCGGAAAGCTCTCCAAACTCGGTCATTTAGAGGAAGTAAAAGTCGTAACAAGGTCTCCGTTGGTGAACCAGCGGAGGGATCATTACCGAGTTTACAACTCCCAAACCCCTGTGAACATACCATTATCGTTGCCTCGGCGGTGCCCGCTTCGGCGGCCCGCCAGAGGACCCAAACCCTTGATTTTTATAACAGTATCTTCTGAGTAAATGATTAAATCAATCAAAACTTTCAACAACGGATCTCTTGGCTCTGGCATCGATGAAGAACGCAGCGAAATGCGATAAGTAATGTGAAT…
JF735259.1	Ilyonectria	macroconidialis	TP	TP	TP	CCGATTGAATGGCTCAGTGAGGCGTCCGGACTGGCCCAGAGAGGTGGGCAACTACCCCTCAGGGCCGGAAAGCTCTCCAAACTCGGTCATTTAGAGGAAGTAAAAGTCGTAACAAGGTCTCCGTTGGTGAACCAGCGGAGGGATCATTACCGAGTTTACAACTCCCAAACCCCTGTGAACATACCATGTCGTTGCCTCGGCGGTGCCCGCTCCGGCGGTCCCGCCAGAGGACCCCCAAACCCTTGAATCTATTACTGTATATCTTCTGAGTAAACGATGAAAATCAAATCAAAACTTTCAACAACGGATCTCTTGGCTCTGGCATCGATGAAGAACGCAGCGAAATGCGATAAGTAATGTGAATTGCAGAATTCAGTGAATCATCGAATCTTTGAACGC…
KC989077.1	Ilyonectria	radicicola	TP	TP	FN	GTCGTAAACAGGTTTTCGTTGGTGAACCAGCGGAGGGATCATTACCGAGTTTACAACTCCCAAACCCCTGTGAACATACCATTTGTTGCCTCGGCGGTGCCTGCTTCGGCAGCCCGCCAGAGGACCCAAACCCTTGATTTTATACAGTATCTTCTGAGTAAATGATTAAATAAATCAAAACTTTCAACAACGGATCTCTTGGTTCTGGCATCGATGAAGAACGCAGCGAAATGCGATAAGTAATGTGAATTGCAGAATTCAGTGAATCATCGAATCTTTGAACGCACATTGCGCCCGCCAGTATTCTGGCGGGCATGCCTGTTCGAGCGTCATTTCAACCCTCAAGCCCCCGGGCTTGGTGTTGGAGATCGGCGTGCCCCCCGGGGCGCGCCGGCTCCC…
EF495233.1	Ilyonectria	radicicola	TP	TP	FN	CCGTAGGTGAACCTGCGGAGGGATCATTACCGAGTTTACAACTCCCAAACCCCTGTGAACATACCATTATCGTTGCCTCGGCGGTGCCCGCTTCGGCGGCCCGCCAGAGGACTCAAACCCCTGATTTTTTTATTATATCTTCTGAGTACACGATTAAATCAATCAAAACTTTCAACAACGGATCTCTTGGCTCTGGCATCGATGAAGAACGCAGCGAAATGCGATAAGTAATGTGAATTGCAGAATTCAGTGAATCATCGAATCTTTGAACGCACATTGCGCCCGCCAGTATTCTGGCGGGCATGCCTGTTCGAGCGTCATTTCAACCCTCAAGCCCCCGGGCTTGGTGTTGGAGATCGGCGGGCCCTTCGGGGCGCGCCGCCTCCCAAATATAGTGGC…
KR019365.1	Ilyonectria	robusta	TP	TP	FN	GGAAGTAAAAGTCGTAACAAGGTCTCCGTTGGTGAACCAGCGGAGGGATCATTACCGAGTTTACAACTCCCAAACCCCTGTGAACATACCATATTGTTGCCTCGGCGGTGCCTGTTTCGGCAGCCTGCCAGAGGACCCAAACCCTAGATTACATTAAAGCATTTTCTGAGCCAATGATTAAATCAATCAAAACTTACAACAACGGATCCCTTGGTTCTGGCATCGATGAAGAACGCAGCGAAATGCGATAAGTAATGTGAATTGCAGAATTCAGTGAATCATCGAATCTTTGAACGCACATTGCGCCCGCCAGTATTCTGGCGGGCATGCCTGTCCGAGCGTCATTTCAACCCTCAAGCCCCCGGGCTTGGTGTTGGAGATCGGCGAGCCCCCCGGGGC…
JF735316.1	Ilyonectria	sp.	TP	FP	FP	TTAAGTCCCTGCCCTTTGTACACACCGCCCGTCGCTACTACCGATTGAATGGCTCAGTGAGGCGTCCGGACTGGCCCAGAGAGGTGGGCAACTACTTCTCAGGGCCGGAAAGCTCTCCAAACTCGGTCATTTAGAGGAAGTAAAAGTCGTAACAAGGTCTCCGTTGGTGAACCAGCGGAGGGATCATTACCGAGTTTACAACTCCCAAACCCCTGTGAACTTACCTATTGTTGCCTCGGCGGTGCCTGTTCCGACAGCCCGCCAGAGGACCCCAAACCCTGATTACATTTAAGAAGTCTTCTGAGTAACCGATTAAATAAATCAAAACTTTCAACAACGGATCTCTTGGTTCTGGCATCGATGAAGAACGCAGCGAAATGCGATAAGTAATGTGAATTG…
JF735318.1	Ilyonectria	sp.	TP	FP	FP	TTAAGTCCCTGCCCTTTGTACACACCGCCCGTCGCTACTACCGATTGAATGGCTCAGTGAGGCGTCCGGACTGGCCCAGAGAGGTGGGCAACTACTTCTCAGGGCCGGAAAGCTCTCCAAACTCGGTCATTTAGAGGAAGTAAAAGTCGTAACAAGGTCTCCGTTGGTGAACCAGCGGAGGGATCATTACCGAGTTTACAACTCCCAAACCCCTGTGAACATACCTATTGTTGCCTCGGCGGTGCCTGTTCCGACAGCCCGCCAGAGGACCCCAAACCCTGATTACATTTAAGAAGTCTTCTGAGTAACCGATTAAATAAATCAAAACTTTCAACAACGGATCTCTTGGTTCTGGCATCGATGAAGAACGCAGCGAAATGCGATAAGTAATGTGAATTG…
JF735319.1	Ilyonectria	sp.	TP	FP	FP	TTAAGTCCCTGCCCTTTGTACACACCGCCCGTCGCTACTACCGATTGAATGGCTCAGTGAGGCGTCCGGACTGGCCCAGAGAGGTGGGCAACTACTTCTCAGGGCCGGAAAGCTCTCCAAACTCGGTCATTTAGAGGAAGTAAAAGTCGTAACAAGGTCTCCGTTGGTGAACCAGCGGAGGGATCATTACCGAGTTTACAACTCCCAAACCCCTGTGAACATACCTATTGTTGCCTCGGCGGTGCCTGTTCCGACAGCCCGCCAGAGGACCCCAAACCCTGATTACATTTAAGAAGTCTTCTGAGTAACCGATTAAATAAATCAAAACTTTCAACAACGGATCTCTTGGTTCTGGCATCGATGAAGAACGCAGCGAAATGCGATAAGTAATGTGAATTG…
KU712243.1	Ilyonectria	sp.	TP	TP	TP	TCTTGGTCATTTAGAGGAAGTAAAAGTCGTAACAAGGTCTCCGTTGGTGAACCAGCGGAGGGATCATTACCGAGTTTACAACTCCCAAACCCCTGTGAACATACCATATTGTTGCCTCGGCGGTGCCTGTTTCGGCAGCCCGCCAGAGGACCCAAACCCTAGATTACATTAAAGTATCTTCTGAGTCAATGATTAAATCAATCAAAACTTTCAACAACGGATCTCTTGGTTCTGGCATCGATGAAGAACGCAGCGAAATGCGATAAGTAATGTGAATTGCAGAATTCAGTGAATCATCGAATCTTTGAACGCACATTGCGCCCGCCAGTATTCTGGCGGGCATGCCTGTCCGAGCGTCATTTCAACCCTCAAGCCCCCGGGCTTGGTGTTGGAGATCGG…
JQ708091.1	Ilyonectria	sp.	TP	TP	FN	TCGTAACAAGGTCTCCGTTGGTGAACCAGCGGAGGGATCATTACCGAGTTATACAACTCCCCAAACCCCATCCGAACATACCTATTGTTGCTTCGGCGGGCTCCCCTCGCTTCGGCGAGGCGCCCGCCAGAGGACCCCTATAAACCCTTATTTTAAGAAGAATTTCTGAGTAATTGATACAAAAATCAAAATCAAAACTTTCAACAACGGATCTCTTGGCTCTGGCATCGATGAAGAACGCAGCGAAATGCGATAAGTAATGTGAATTGCAGAATTCAGTGAATCATCGAATCTTTGAACGCACATTGCGCCCGCCAGTATTCTGGCGGGCATGCCTGTTCGAGCGTCATTTCAACCCTCAAGCTCTGCTTGGCGTTGGGGATCGGCAGAACGGCTCCC…
LC133847.1	Ilyonectria	sp.	TP	TP	FN	GGAAGTAAAAGTCGTAACAAGGTCTCCGTTGGTGAACCAGCGGAGGGATCATTACCGAGTTTACAACTCCCAAACCCCTGTGAACATACCATTATCGTTGCCTCGGCGGTGCCCGCTTCGGCGGCCCGCCAGAGGACCCAAACCCTTGAATTTTTTATTACAGTTATCTTCTGAGTACATGATTAAATCAATCAAAACTTTCAACAACGGATCTCTTGGCTCTGGCATCGATGAAGAACGCAGCGAAATGCGATAAGTAATGTGAATTGCAGAATTCAGTGAATCATCGAATCTTTGAACGCACATTGCGCCCGCCAGTATTCTGGCGGGCATGCCTGTTCGAGCGTCATTTCAACCCTCAAGCCCCCGGGCTTGGTGTTGGAGATCGGCGGGCCCTTC…
JX231161.1	Ilyonectria	sp.	TP	TP	FN	GGAAGTAAAAAGTCGTAACAAGGTCTCCGTTGGTGAACCAGCGGAGGGATCATTACCGAGTTTACAACTCCCAAACCCCTGTGAACATACCATTTGTTGCCTCGGCGGTGCCTGCTTCGGCAGCCCGCCAGAGGACCCAAACCCTTGATTTTATACAGTATCTTCTGAGTAAATGATTAAATAAATCAAAACTTTCAACAACGGATCTCTTGGTTCTGGCATCGATGAAGAACGCAGCGAAATGCGATAAGTAATGTGAATTGCAGAATTCAGTGAATCATCGAATCTTTGAACGCACATTGCGCCCGCCAGTATTCTGGCGGGCATGCCTGTTCGAGCGTCATTTCAACCCTCAAGCCCCCGGGCTTGGTGTTGGAGATCGGCGTGCCCTCCGGGGCG…
KP698094.1	Lasiodiplodia	pseudotheobromae	TP	TP	FN	TCCGTAGGTGAACCTGCGGAAGGATCATTACCGAGTTTTCGAGCTCCGGCTCGACTCTCCCACCCTTTGTGAACGTACCTCTGTTGCTTTGGCGGCTCCGGCCGCCAAAGGACCTTCAAACTCCAGTCAGTAAACGCAGACGTCTGATAAACAAGTTAATAAACTAAAACTTTCAACAACGGATCTCTTGGTTCTGGCATCGATGAAGAACGCAGCGAAATGCGATAAGTAATGTGAATTGCAGAATTCAGTGAATCATCGAATCTTTGAACGCACATTGCGCCCCTTGGTATTCCGGGGGGCATGCCTGTTCGAGCGTCATTACAACCCTCAAGCTCTGCTTGGAATTGGGCACCGTCCTCACTGCGGACGCGCCTCAAAGACCTCGGCGGTGGCTGT…
KP872326.1	Lasiodiplodia	pseudotheobromae	TP	TP	FN	AGAGGAAGTAAAAGTCGTAACAAGGTTTCCGTAGGTGAACCTGCGGAAGGATCATTACCGAGTTTTCGGGCTTCGGCTCGACTCTCCCACCCTTTGTGAACGTACCTCTGTTGCTTTGGCGGCTCCGGCCGCCAAAGGACCTCCAAACTCCAGTCAGTAAACGCAGACGTCTGATAAACAAGTTAATAAACTAAAACTTTCAACAACGGATCTCTTGGTTCTGGCATCGATGAAGAACGCAGCGAAATGCGATAAGTAATGTGAATTGCAGAATTCAGTGAATCATCGAATCTTTGAACGCACATTGCGCCCCTTGGTATTCCGGGGGGCATGCCTGTTCGAGCGTCATTACAACCCTCAAGCTCTGCTTGGAATTGGGCACCGTCCTCACTGCGGACG…
KM396898.1	Lasiodiplodia	pseudotheobromae	FN	TP	FN	ACTTTGTGCTGGCTGGCAACTGATCATGTAACACGGTCTCCGTTGGCGATCGAGAAGTAGAACTCGTAACAAAGGTCTTGGGAAGTAAAAAAGCGTAACAAGGTTTCCGTAGGTGAACCTGCGGAAGGATCATTACCGAGTTTTCGGGCTTCGGCTCGACTCTCCCACCCTTTGTGAACGTACCTCTGTTGCTTTGGCGGCTCCGGCCGCCAAAGGACCTCCAAACTCCAGTCAGTAAACGCAGACGTCTGATAAACAAGTTAATAAACTAAAACTTTCAACAACGGATCTCTTGGTTCTGGCATCGATGAAGAACGCAGCGAAATGCGATAAGTAATGTGAATTGCAGAATTCAGTGAATCATCGAATCTTTGAACGCACATTGCGCCCCTTGGTATT…
KY052966.1	Lasiodiplodia	rubropurpurea	TP	TP	FN	AATGACCCTTCCGTAGGTGAACCTGCGGAAGGATCATTACCGAGTTCTCGAGCTCCGGCTCGACTCTCCCACCCTTTGTGAATGTACCTCTGTTGCTTTGGCGGCCCCGGCCGCCAGAGGACCTTCAAACTCCAGTCAGTGAACGCAGACGTCTGAAAACAAGTCAATAAACTAAAACTTTCAACAACGGATCTCTTGGTTCTGGCATCGATGAAGAACGCAGCGAAATGCGATAAGTAATGTGAATTGCAGAATTCAGTGAATCATCGAATCTTTGAACGCACATTGCGCCCCTTGGTATTCCGGGGGGCATGCCTGTTCGAGCGTCATTACAACCCTCAAGCTCTGCTTGGCATTGGGCTCCGTCCTCACTGCGGACGCGCCTCAAAGACCTCGGCG…
KU571503.1	Lasiodiplodia	sp.	TP	TP	FN	TTCCGTTAGGGGAACCTGCGGAAGGATCATTACCGAGTTCTCGAGCTTCGGCTCGACTCTCCCACCCTTTGTGAACACACCTCTGTTGCCTCGGCGGCCGCTCCGGCCGCCGAAGGACCTTCAAACTCCAGTCAGTAAACGCAGACGTCTGATAAACAAGTCAATAAACTAAAACTTTCAACAACGGATCTCTTGGTTCTGGCATCGATGAAGAACGCAGCGAAATGCGATAAGTAATGTGAATTGCAGAATTCAGTGAATCATCGAATCTTTGAACGCACATTGCGCCCCTTGGTATTCCGAGGGGCATGCCTGTTCGAGCGTCATTACAACCCTCAAGCTCTGCTTGGTATTGGGCTCCGTCCTCACTGCGGACGCGCCTCGAAGACCTCGGCGGTG…
KM580658.1	Lasiodiplodia	theobromae	TP	TP	FN	ACACTTCCGTAGGGTGACCTGCGGAAGGATCATTACCGAGTTTTCGGGCTTCGGCTCGACTCTCCCACCCTTGTGAAGACTTGTTGCGGGGCTCCGGYGCCRRAGGACCTCCAAACTCCAGTCAGTAAACGCAGACGTCTGATAAACAAGTTAATAAACTAAAACTTTCAACAACGGATCTCTTGGTTCTGGCATCGATGAAGAACGCAGCGAAATGCGATAAGTAATGTGAATTGCAGAATTCAGTGAATCATCGAATCTTTGAACGCACATTGCGCCCCTTGGTATTCCGGGGGGCATGCCTGTTCGAGCGTCATTACAACCCTCAAGCTCTGCTTGGAATTGGGCACCGTCCTCACTGCGGACGCGCCTCAAAGACCTCGGCGGTGGCTGTTCAGC…
KU997545.1	Neofusicoccum	ASMBLY:	TP	TP	FN	ACTGCGACGTTCACTGACTGGAGTTTTGTGGTCCTCTGGCGGGCGCTGGCCAGCCCCCGAAGGGGGGCCGGTGCGGAGGACCGCGGCCCGCCAAAGCAACAGAGGTAGGTACACATAGGGTGGGAGAGTCGAGCCGGAGCTCGAATCAACTCGGTAATGATCCTTCCGTAGGGTGAACCTGCGGAAGGATCATTACCGAGTTGATTCGAGCTCCGGCTCGACTCTCCCACCCTATGTGTACCTACCTCTGTTGCTTTGGCGGGCCGCGGTCCTCCGCACCGGCCCCCCTTCGGGGGCTGGCCAGCGCCCGCCAGAGGACCACAAAACTCCAGTCAGTGAACGTCGCAGTCTGAAAAACAAGTTAATAAACTAAAACTTTCAACAACGGATCTCTTGGTT…
DQ923533.1	Neofusicoccum	corticosae	TP	TP	FN	GGTTTCCGTAGGTGAACCTGCGGAAGGATCATTACCGAGTTGATTCGAGCTCCGGCTCGACTCTCCCACCCTATGTGTACCTACCTCTGTTGCTTTGGCGGGCCGCGGTCCTCCGCACCGGCCCCCCCCCCCTTCGGGGGCTGGTCAGCGCCCGCCAGAGGACCACAAAACTCCAGTCAGTGAACGTCGCAGTCTGAAAAACAAGTTAATAAACTAAAACTTTCAACAACGGATCTCTTGGTTCTGGCATCGATGAAGAACGCAGCGAAATGCGATAAGTAATGTGAATTGCAGAATTCAGTGAATCATCGAATCTTTGAACGCACATTGCGCCCCTTGGTATTCCGAGGGGCATGCCTGTTCGAGCGTCATTTCAACCCTCAAGCTCTGCTTGGTATT…
JF271763.1	Neofusicoccum	luteum	TP	TP	FN	ATTTTAAGATTTAAAAGAGGACAGGGTTCTCTTAGTTGACCTTGGGGGAGGGATTTTACACACTAATAAAAAACTTTTCTAGGTGAACTGTATCAACCCTTTTAGTTGGAGGTGTGCTTGGCGTTTTTGTGAGCCACGCCCAATCATGGCGAATGTGGGACTTCGGTCTGGAGTAGTAGTTTTTTGTTTTAAACCCATTTAGCAAATACTGATTATACTGTGGGGACGAAAGTCTCTGCTTTTAACTAGAAAAGAAACTTTTAACCAGGGGATGTCGTTGGGAAGTAAAAAAGTCGTAACAAGGTTTCCGTAGGTGAACCTGCGGAAGGATCATTACCGAGTTGATTCGAGCTCCGGCTTGACTCTCCCACCCCATGTTGTACCTACCTCTGTTGCTTT…
JF271754.1	Neofusicoccum	mangiferae	TP	TP	FN	TTTCGGTATGCAGACGGATCCGATGATCCTTCCGCGGTGACACTTATCGAAGCCTTGAAATGCGCCCTCGCAAGAGGGAGATGCCCCGCGACTATAAAACAAAGGGGGACTCGCAAGTCGGCCTGCGGGCCGGCGACACTTTCGAATTGCGGGGACATCCTTAGAGCTCTGCCTACCAACCCGCGGGGGAAACCTCGCGGGGGCCCGTGTTAACGGCACGGGGTGCGGTAAGAACGGTGTAGAGATTGGACGATCCGCAGCCAAGCCCCTACGTCCAGCCGGCCTGGATACGGGGAAGGTTCACAGACTAAGTGGAAGTGGGTGCGGCCTCCCGGCCGCGCTTAAGATATAGTCGGGCCCCCAGCGAAAGCTGGGGGGTAAGTCACTGCGACTAGAGCC…
KY052963.1	Neofusicoccum	mangiferae	TP	TP	FN	GTGAACCTGCGGAAGGATCATTACCGAGTTGATTCGAGCTCCGGCTCGACTCTCCCACCCTATGTGTACCTTACCTCCGTTGCTTTGGCGGGCCGCGGTCCTCCGCACCGGCTCCCCCTCGAGGGGGCTGGCCAGCGCCCGCCAGAGGACCACAAAACTCCAGTCAGTAAACGTTGCAGCCTGAAAAACAAGTTAATAAACTAAAACTTTCAACAACGGATCTCTTGGTTCTGGCATCGATGAAGAACGCAGCGAAATGCGATAAGTAATGTGAATTGCAGAATTCAGTGAATCATCGAATCTTTGAACGCACATTGCGCCCCTTGGTATTCCGAGGGGCATGCCTGTTCGAGCGTCATTTCAACCCTCAAGCTCTGCTTGGTATTGGGCTCCGTCCTC…
JF271749.1	Neofusicoccum	mediterraneum	TP	TP	FN	TTTGTTTATTTCATGGGTCGGTAATACCGGTCAGATCATTGTTCAATCTGCGAGGCAAGCCCCTAATTCCAGCCCGGCCTGTACACAAAAAAAGATCCCCGGGGGGAGGGAGAAAAATCGTAACAAGCGGGCCCCCCCGGGCACCTGCACTAAGATTGGTAGTTAAAAAAATCGTAACAAGGTTTCCGTAGGTGAACCTGCGGAAGGATCATTACCGAGTTGACTCGAGCTCCGGCTCGACTCTCCCACCCTATGTGTCCCTACCTCTGTTGCTTTTGGCGGGCCGCGGTCCTCCGCACCGGCCCCCCTTCGGGGGGCTGGCCAGCGCCCGCCAGAGGACCACAAAACTCCAGTCAGTAAACGTCGCAGTCTGAAAAACAAGTTAATAAACTAAAACTT…
EU040221.1	Neofusicoccum	mediterraneum	TP	TP	TP	TGGCTTAGTGAGGCCTTCGGACTGGCTCAGGGAGGTCGGCAACGACCACCCAGAGCCGGAAAGTTCGTCAAACTACGTCATTTAGAGGAAGTAAAAGTCGTAACAAGGTTTCCGTAGGTGAACCTGCGGAAGGATCATTACCGAGTTGACTCGAGCTCCGGCTCGACTCTCCCACCCTATGTGTACCTACCTCTGTTGCTTTGGCGGGCCGCGGTCCTCCGCACCGGCCCCCCTTCGGGGGGCTGGCCAGCGCCCGCCAGAGGACCACAAAACTCCAGTCAGCAAACGTCGCAGTCTGAAAAACAAGTTAATAAACTAAAACTTTCAACAACGGATCTCTTGGTTCTGGCATCGATGAAGAACGCAGCGAAATGCGATAAGTAATGTGAATTGCAGAAT…
JF271762.1	Neofusicoccum	Neofusicoccum	TP	TP	FN	GGAATTGGGGTATGGGCTAGTTTCGTTTTCGCTTGCAGTTCATCTTCACTTTTCTCCATTTAATAGCGTAGCAAGGTTTCCGTAGGTGAACCTGCGGAGGGATCATTCATAATCAAGTGTTCTTTAGGGCGCTTTAAAAAATCAAAAACACGGAAGTAAAAAGTCGTAACAAGGTTTCCGTAGGTGAACCTGCGGAAGGATCATTACCGAGTTGATTCGAAGCTCCGGCTCGACTCTCCCACCCAATGTGTACCTACCTCTGTTGCTTTGGCGGGCCGCGGTCCTCCGCACCGGCGCCCTTCGGGGGGCTGGCCAGCGCCCGCCAGAGGACCATAAAACTCCAGTCAGTGAACTTCGCAGTCTGAAAAACAAGTTAATAAACTAAAACTTTCAACAACG…
GU187992.1	Neofusicoccum	parvum	TP	TP	FN	GTCGTAACAAGGTTTCCGTAGGTGAACCTGCGGAAGGATCATTACCGAGTTGATTCGAGCTCCGGCTCGACTCTCCCACCCAATGTGTACCTACCTCTGTTGCTTTGGCGGGCCGCGGTCCTCCGCACCGGCGCCCTTCGAGGGGCTGGCCAGCGCCCGCCAGAGGACCATAAAACTCCAGTCAGTGAACTTCGCAGTCTGAAAAACAAGTTAATAAACTAAAGTAATGTGAATTGCAGAATTCAGTGAATCATCGAATCTTTGAACGCACATTGCGCCCCAAACTTTCAACAACGGATCTCTTGGTTCTGGCATCGATGAAGAACGCAGCGAAATGCGATTTGGTATTCCGAGGGGCATGCCTGTTCGAGCGTCATTTCAACCCTCAAGCTCTGCTTG…
KP890248.1	Neofusicoccum	parvum	TP	TP	FN	CGTAGGGTGAACCTGCGGAAGGATCATTACCGAGTTGATTCGAGCTCCGGCTCGACTCTCCCACCCCATGTGTACCTACCTCTGTTGCTTTGGCGGGCCGCGGTCCTCCGCACCGGCCCCCCCCTCCCGGGGGCTGGCCAGCGCCCGCCAGAGGACCACCAAACTCCAGTAAGTGAACGTCGCGGTCTGAAAAGCAAGTTAATAAACTAAAACTTTCAACAACGGATCTCTTGGTTCTGGCATCGATGAAGAACGCAGCAAAATGCGATAAGTAATGTGAATTGCAGAATTCAGTGAATCATCGAATCTTTGAACGCACATTGCGCCCCTTGGTATTCCGAGGGGCATGCCTGTTCGAGCGTCATTTCAACCCTCAAGCTCTGCTTGGTATTGGGCTCC…
FJ150698.1	Neofusicoccum	protearum	TP	TP	TP	ATGGCTTAGTGAGGCCTTCGGACTGGCTCAGGGAGGTCGGCAACGACCACCCAGAGCCGGAAAGTTCGTCAAACTACGTCATTTAGAGGAAGTAAAAGTCGTAACAAGGTTTCCGTAGGTGAACCTGCGGAAGGATCATTACCGAGTTGATTCGAGCTCCGGCTCGACTCTCCCACCCCATGTGTACCTACCTCTGTTGCTTTGGCGGGCCGCGGTCCTCCGCACCGGCCTCCCTTAGGGGGCTGGCCAGCGCCCGCCAGAGGACCACAAAACTCCAGTCAGTGAACGTCGCAGCCTGAAAAGCAAGTTAATGAACTAAAACTTTCAACAACGGATCTCTTGGTTCTGGCATCGATGAAGAACGCAGCGAAATGCGATAAGTATTGTGAATTGCAGAAT…
KF128800.1	Neofusicoccum	sp.	TP	TP	FN	GTTAAGGCTTCAGTAAGGTGACCTGCGGAAGGATCATTTACCGAGTTGATTCGAGCTCCGGCTCGACTCTCCCACCCCATGTGTACCTACCTCTGTTGCTTTGGCGGGCCGCGGTCCTCCGCACCGACCCCCGTTCGGGGGCCGGCCAGCGCCCGCCAGAGGACCACAAAACTCCAGTCAGTAAACGTCGCAGTCTGAGAAACAAGTTAATAAACTAAAACTTTCAACAACGGATCTCTTGGTTCTGGCATCGATGAAGAACGCAGCGAAATGCGATAAGTAATGTGAATTGCAGAATTCAGTGAATCATCGAATCTTTGAACGCACATTGCGCCCCTTGGTATTCCGAGGGGCATGCCTGTTCGAGCGTCATTTCAACCCTCAAGCTCTGCTTGGTAT…
JQ936161.1	Neofusicoccum	sp.	TP	FN	FN	AGGAAGTAAAAGTCGTAACAAGGTTTTCCGTAGGGTGAACCTGCGGGAAGGATCATTACCGAGTTGATTCGAGCTCCGGCTCGACTCTCCCACCCAATGTGTACCTACCTCTGTTGCTTTGGCGGGCCGCGGTCCTCCGCACCGGCGCCCTTCGGGGGGGCTGGCCAGCGCCCGCCAGAGGACCCATAAAACTCCAGTCAGTGAACTTCGCAGTCTGAAAAACAAGTTAATAAACTAAAACTTTCAACAACGGATCTCTTGGTTCTGGCATCGATGAAGAACGCAGCGAAATGCGATAAGTAATGTGAATTGCAGAATTCAGTGAATCATCGAATCTTTGAACGCACATTGCGCCCCTTGGTATTCCGAGGGGCATGCCTGTTCGAGCGTCATTTCAAC…
HQ897832.1	Neonectria	coccinea	TP	TP	FN	GTCGTAACAAGGTCTCCGTTGGTGAACCAGCGGAGGGATCATTACCGAGTTTACAACTCCCAAACCCCTGTGAACATACCCATCGTTGCCTCGGCGGCGCCCGCTCCGGCGGCCCGCCAGAGGACCCCCAAACTCTTTGTTTATTACAGTATCTTCTGAGTAACACGATTAAATAAATCAAAACTTTCAACAACGGATCTCTTGGTTCTGGCATCGATGAAGAACGCAGCGAAATGCGATAAGTAATGTGAATTGCAGAATTCAGTGAATCATCGAATCTTTGAACGCACATTGCGCCCGCCAGTATTCTGGCGGGCATGCCTGTTCGAGCGTCATTTCAACCCTCAAGCCCCCGGGCTTGGTGTTGGGGATCGGCCCGCCCCCCGCGGCGGGCCGTCC…
KR019358.1	Neonectria	coccinea	TP	TP	FN	GGAAGTAAAAGTCGTAACAAGGTCTCCGTTGGTGAACCAGCGGAGGGATCATTACCGAGTTTACAACTCCCAAACCCCTGTGAACATACCTATCGTTGCCTCGGCGGTGCCCGCTCCGGCGGCCCGCCAGAGGACCCCCAAACTCTTTGTTTATTACCGTATCTTCTGAGTAACACGATTAAATAAATCAAAACTTTCAACAACGGATCTCTTGGTTCTGGCATCGATGAAGAACGCAGCGAAATGCGATAAGTAATGTGAATTGCAGAATTCAGTGAATCATCGAATCTTTGAACGCACATTGCGCCCGCCAGTATTCTGGCGGGCATGCCTGTTCGAGCGTCATTTCAACCCTCAAGCCCCCGGGCTTGGTGTTGGGGATCNNNNNNNNNNNNNNNN…
JF735309.1	Neonectria	ditissima	TP	TP	TP	TTAAGTCCCTGCCCTTTGTACACACCGCCCGTCGCTACTACCGATTGAATGGCTCAGTGAGGCGTCCGGACTGGCCCAGAGAGGTGGGCAACCACCACTCAGGGCCGGAAAGCTCTCCAAACTCGGTCATTTAGAGGAAGTAAAAGTCGTAACAAGGTCTCCGTTGGTGAACCAGCGGAGGGATCATTACCGAGTTTACAACTCCCAAACCCCTGTGAACATACCCATCGTTGCCTCGGCGGTGCCCGCTCCGGCGGCCCGCCAGAGGACCCCCAAACTCTTGTTTTTATACAGCATCTTCTGAGTAACACGATTAAATAAATCAAAACTTTCAACAACGGATCTCTTGGTTCTGGCATCGATGAAGAACGCAGCGAAATGCGATAAGTAATGTGAATT…
NR_121496.1	Neonectria	major	TP	TP	TP	AACCACCACTCAGGGCCGGAAAGCTCTCCAAACTCGGTCATTTAGAGGAAGTAAAAGTCGTAACAAGGTCTCCGTTGGTGAACCAGCGGAGGGATCATTACCGAGTTTACAACTCCCAAACCCCTGTGAACATACCCATCGTTGCCTCGGCGGTGCCCGCTCCGGCGGCCCGCCAGAGGACCCCCAAACTCTTGTTTTATACAGCATCTTCTGAGTAACACGATTAAATAAATCAAAACTTTCAACAACGGATCTCTTGGTTCTGGCATCGATGAAGAACGCAGCGAAATGCGATAAGTAATGTGAATTGCAGAATTCAGTGAATCATCGAATCTTTGAACGCACATTGCGCCCGCCAGTATTCTGGCGGGCATGCCTGTTCGAGCGTCATTTCAACCC…
JX987759.1	Neonectria	Neonectria	FP	TP	FN	GGAAGTAAAAGTCGTAACAAGGTCTCCGTTGGTGAACCAGTGGAGGGATCATTACCGAGTTTACAACTCCCAAACCCCTGTGAACATACCATTATCGTTGCCTCGGCGGTGCCCGCTTCGGCGGCCCGCCAGAGGACTCAAACCCTTGAATTTTTATATTATCTTCTGAGTACATGATTAAATCAATCAAAACTTTCAACAACGGATCTCTTGGCTCTGGCATCGATGAAGAACGCAGCGAAATGCGATAAGTAATGTGAATTGCAGAATTCAGTGAATCATCGAATCTTTGAACGCACATTGCGCCCGCCAGTATTCTGGCGGGCATGCCTGTTCGAGCGTCATTTCAACCCTCAAGCCCCCGGGCTTGGTGTTGGAGATCGGCGGGCCCTCCGGGGC…
KF823599.1	Neonectria	Neonectria	TP	TP	TP	CTTGGTCATTTAGAGGAAGTAAAAGTCGTAACAAGGTCTCCGTTGGTGAACCAGCGGAGGGATCATTACTGAGTTTACAACTCCCAAACCCCTGTGAACATACCTATCGTTGCCTCGGCGGTGCCCGCTCCGGCGGCCCGCCAGAGGACCCCAAACCCTTATTTCTGAATACAGTATCTTTTGAGTAACACGATTAAATAAATCAAAACTTTCAACAACGGATCTCTTGGCTCTGGCATCGATGAAGAACGCAGCGAAATGCGATAAGTAATGTGAATTGCAGAATTCAGTGAACCATCGAATCTTTGAACGCACATTGCGCCCGCCAGTATTCTGGCGGGCATGCCTGTTCGAGCGTCATTTCAACCCTCAAGCCCCCGGGCTTGGTGTTGGGGATCG…
JF519575.1	Neonectria	Neonectria	FP	FP	FN	AAGTCGTAACAAGGTCTCCGTTGGTGAACCAGCGGAGGGATCATTACCGAGTTTACAACTCCCAAACCCCTGTGAACATACCATTTGTTGCCTCGGCGGTGCCTGCTTCGGCAGCCCGCCAGAGGACCCAAACCCTTGATTTTATACAGTATCTTCTGAGTAAATGATTAAATAAATCAAAACTTTCAACAACGGATCTCTTGGTTCTGGCATCGATGAAGAACGCAGCGAAATGCGATAAGTAATGTGAATTGCAGAATTCAGTGAATCATCGAATCTTTGAACGCACATTGCGCCCGCCAGTATTCTGGCGGGCATGCCTGTTCGAGCGTCATTTCAACCCTCAAGCCCCCGGGCTTGGTGTTGGAGATCGGCGTGCCCCCCGGGGCGCGCCGCCTC…
LC206668.1	Neonectria	obtusispora	FP	TP	TP	TCTTGGTCATTTAGAGGAAGTAAAAGTCGTAACAAGGTCTCCGTTGGTGAACCAGCGGAGGGATCATTACCGAGTTTACAACTCCCAAACCCCTGTGAACATACCTATTGTTGCCTCGGCGGTGCCTGTTCCGACAGCCCGCCAGAGGACCCAAACCCTTGAATACATTAAAGAATTTCTTCTGAGTAACCGATTAAATAAATCAAAACTTTCAACAACGGATCTCTTGGTTCTGGCATCGATGAAGAACGCAGCGAAATGCGATAAGTAATGTGAATTGCAGAATTCAGTGAATCATCGAATCTTTGAACGCACATTGCGCCCGCTAGTATTCTGGCGGGCATGCCTGTTCGAGCGTCATTTCAACCCTCAAGCCCCCGGGCTTGGTGTTGGGGATCG…
HM534901.1	Neonectria	punicea	TP	TP	TP	ACCGATTGAATGGCTCAGTGAGGCGTCGGGACTGGCCCAGAGAGGTGGGCAACCACCGCTCAGGGCCGGAAAGCTCTCCAAACTCGGTCATTTAGAGGAAGTAAAAGTCGTAACAAGGTCTCCGTTGGTGAACCAGCGGAGGGATCATTACCGAGTTTACAACTCCCAAACCCCTGTGAACATACCTATCGTTGCCTCGGCGGTGCCCGCTCCGGCGGCCCGCCAGAGGACCCCCAAACTCTTTGTTTTATTACCGTATCTTCTGAGTAACACGATTAAATAAATCAAAACTTTCAACAACGGATCTCTTGGTTCTGGCATCGATGAAGAACGCAGCGAAATGCGATAAGTAATGTGAATTGCAGAATTCAGTGAATCATCGAATCTTTGAACGCACAT…
JF735313.1	Neonectria	ramulariae	TP	TP	TP	TTAAGTCCCTGCCCTTTGTACACACCGCCCGTCGCTACTACCGATTGAATGGCTCAGTGAGGCGTCCGGACTGGCCCAGAGAGGTGGGCAACCACCACTCAGGGCCGGAAAGCTCTCCAAACTCGGTCATTTAGAGGAAGTAAAAGTCGTAACAAGGTCTCCGTTGGTGAACCAGCGGAGGGATCATTACCGAGTTTACAACTCCCAAACCCCTGTGAACATACCTATCGTTGCCTCGGCGGTGCCCGCTCCGGCGGCCCGCCAGAGGACCCCCAAACTCTTGTTTTATACAGTATCTTCTGAGTAACACGATTAAATAAATCAAAACTTTCAACAACGGATCTCTTGGTTCTGGCATCGATGAAGAACGCAGCGAAATGCGATAAGTAATGTGAATTG…
JN091169.1	Neonectria	sp.	TP	TP	FN	TCCGTAGGTGAACCTGCGGAGGGATCATTACCGAGTTTTCAACTCCCAAACCCCTGTGAACCTATACCCACGTTGCTTCGGCGGATCACCCCAACCCCCTCGGGGCGAGGGGCCCGCCAGAGGACCTCCAAACCAAACTCAACTGTATTTTTTATTTTTTAAGCGTATTCTGAGTGGAATTTTAAATAAATCAAAACTTTCAACAACGGATCTCTTGGCTCTGGCATCGATGAAGAACGCAGCGAAATGCGATAAGTAATGTGAATTGCAGAATTCAGTGAATCATCGAATCTTTGAACGCACATTGCGCCCGCCAGTACCCTGGCGGGCATGCCTGTTCGAGCGTCATTACAACCCTCAAGCCCCCCCGGGCTTGGCGTTGGGGATCGGCACAAGGCG…
JQ734920.1	Neonectria	sp.	TP	TP	FN	TCCGTAGGTGAACCTGCGGAGGGATCATTACCGAGTTTACAACTCCCAAACCCCTGTGAACATACCATTTGTTGCCTCGGCGGCGCCTGCTTCGGCAGCCCGCCAGAGGACCCAAACCCTTGATTTTTATACAGTATCTTCTGAGTACATGATTAAATCAATCAAAACTTTCAACAACGGATCTCTTGGTTCTGGCATCGATGAAGAACGCAGCGAAATGCGATAAGTAATGTGAATTGCAGAATTCAGTGAATCATCGAATCTTTGAACGCACATTGCGCCCGCCAGTATTCTGGCGGGCATGCCTGTTCGAGCGTCATTTCAACCCTCAAGCCCCCGGGCTTGGTGTTGGAGATCGGCGGGCCCTCCGGGGCGCGCCGCCTCCCAAATATAGTGGCG…
KC989078.1	Neonectria	sp.	TP	TP	FN	TCCGATTGGTGAACCAGCGGAGGGATCATTACCGAGTTTACAACTCCCAAACCCCTGTGAACATACCTATCGTTGCCTCGGCGGTGCCCGCTCCGGCGGCCGCCAGAGACCCAACTCTGTTATACAGTATCTTCTGAGTAACACGATTAAATAATCAACTTTCAACAACGGATCTCTTGGTTCTGGCATCGATGAAGAACGCAGCGAAATGCGATAAGTAATGTGAATTGCAGAATTCAGTGAATCATCGAATCTTTGAACGCACATGGCGCCCGCCAGTATTCTGGCGGGCATGCCTGTACGAGCGTCATTTCAACCCTCAAGCCCGGGCTGGTGTGGGGGATCGGCGTGCCCTGCGGCGCCGTCCCCTAATCTAGTGGCGGTCTCGCTGTAGCTTCC…
JN616276.1	Neonectria	sp.	TP	TP	FN	TAACTTGGTAATGATTCTCCGTAGGGGTAACCTGCGGAGGGATCATTACCGAGTTTACAACTCCCAAACCCCTGTGAACATACCTATCGTTGCTTCGGCGGTGCCTGTTCCGACAGCCCGTCCGAGGACCCCAAACCCTGATTTATTAAAGTTATCTTCTGAGTAAACCCATAAATAAATTAAAACTTTCAACAACGGATCTCTTGGCTCTGGCATCGATGAAGAACGCAGCGAAATGCGATACGTAATGCGAATTGCAGAATTCAGTGAGTCATCGAATCTTTGAACGCACATTGCGCCCGCTAGTATTCTGGCGGGCATGCCTGTTCGAGCGTCATTTCAACCCTCAAGCCCCCGGGCTTGGCGTTGGGGATCGGCGAGCCTTCGCGCCCGCCGTCC…
JF773614.1	Neonectria	sp.	TP	TP	FN	TAACAAGGTCTCCGTTGGTGAACCAGCGGAGGGATCATTACCGAGTTTTCAACTCCCAAACCCCTGTGAACATACCATGTTGCTTCGGCGGACCACCCCAAGCCCCTCGGGGCGCGGGGCCCGCCAGAGGACCCAAAACTCAACTGTATTTTTTGCATCAAAACGTATTCTGAGTGGAATTTTAAATAAATCAAAACTTTCAACAACGGATCTCTTGGCTCTGGCATCGATGAAGAACGCAGCGAAATGCGATAAGTAATGTGAATTGCAGAATTCAGTGAACCATCGAATCTTTGAACGCACATTGCGCCCGCCAGTACTCTGGCGGGCATGCCTGTTCGAGCGTCATTACAACCCTCAAGCCCCCGGGCTTGGCGTTGGGGATCGGCACAAGGCTTA…
KY413763.1	Neonectria	sp.	TP	TP	FN	GTAAAAGTCGTAACAAGGTCTCCGTTGGTGAACCAGCGGAGGGATCATTACAGAGTTTACAACTCCCAAACCCCTGTGAACATACCATTATCGTTGCCTCGGCGGTGTCTCTGCTTCTGCTGAGCCCGCCAGAGGACCCAACAAACTCTTGTTTTAGAAGTATTATCTGAGTGACAAGTTTAATAAATCAAAACTTTCAACAACGGATCTCTTGGTTCTGGCATCGATGAAGAACGCAGCGAAATGCGATAAGTAATGTGAATTGCAGAATTCAGTGAATCATCGAATCTTTGAACGCACATTGCGCCCGCCAGTATTCTGGCGGGCATGCCTGTTCGAGCGTCATTTCAACCCTCAAACCCCCGGGTTTGGTGTTGGAGATCGGCATGAGTCCCCCTC…
HQ130662.1	Neonectria	sp.	FP	FP	FN	GCGCTTCTGTCTCGTTGGTGACCAGCGGAGGGATCATTACCGAGTTTACAACTCCCAAACCCCTGTGAACATACCTATTTGTTGCCTCGGCGGTGCCTGTTCCGACAGCCCGCCAGAGGACCCCAAACCCTGATTACATTTAAGAAGTCTTCTGAGTAAACCGATTAAATAAATCAAAACTTTCAACAACGGATCTCTTGGTTCTGGCATCGATGAAGAACGCAGCGAAATGCGATAAGTAATGTGAATTGCAGAATTCAGTGAATCATCGAATCTTTGAACGCACATTGCGCCCGCTAGTATTCTGGCGGGCATGCCTGTCCGAGCGTCATTTCAACCCTCAAGCCCCCGGGCTTGGTGTTGGGGATCGGCGAGCCTCCGCGCCCGCCGTCCCCTAAA…
EU552158.1	Phaeoacremonium	austroafricanum	TP	TP	TP	GATTGATGGCTCAGTGAGGCTTTCGGACTGGCCCAGAGAGGTCGGCAACGACCACTCAGGGCCGGAAAGTTATCCAAACTCGGTCATTTAGAGGAAGTAAAAGTCGTAACAAGGTCTCCGTTGGTGAACCAGCGGAGGGATCATTACAGAGTTTCATACTCCAAACCCTTTGTGGACATACCTGTTTCCGTTGCTTCGGCAGGTCGGGGGGGTCACCCTCCCGCCCGCCGCCGGCCTCCCCGCGAGGGGTCGCGCCGGCGGGCCTGCCGGAGGGCACACACTCTGTATTTCAAAACTACCTCTCTGAGTTATCTTTACAAACAAGTAAAAACTTTCAACAACGGATCTCTTGGTTCTGGCATCGATGAAGAACGCAGCGAAATGCGATAAGTAATGTGA…
KC254068.1	Phaeoacremonium	fuscum	TP	TP	FN	GGAAGTAAAAGTCGTAACAAGGTCTCCGTTGGTGAACCAGCGGAGGGATCATTAACGAGTTTCGTACTCCAAACCCTTTGTGAACATACCTGTTTTCGTTGCTTCGGCAGGTGAAGGCGGACGGCCTCCGGGCCTCCCCCGCCGCCGCCGGGACCCCTGGGAGACCAGGGACCGGGCGGGCCTGCCGGAGGGCACAGACTCTTGTATTAAACGTACCTCTCTGAGTTATCTTTTACAAACAAGTAAAAACTTTCAACAACGGATCTCTTGGTTCTGGCATCGATGAAGAACGCAGCGAAATGCGATAAGTAATGTGAATTGCAGAATTCAGTGAATCATCGAATCTTTGAACGCACATTGCGCCCGCCAGTATTCTGGCGGGCATGCCTGTCCGAGCGT…
KR909191.1	Phaeoacremonium	hispanicum	TP	TP	FN	TCCGTAGGTGAACCTGCGGAGGGATCATTAACGAGTTTCGTACTCCAAACCCTTTGTGAACATACCTGTTTTCGTTGCTTCGGCAGGTTCAGGCGCTGGCCTCCGGGTCTCCCGCCGCCGCCGGGCCCCCCGCTCGCGGGGTCGCCGGGCGGGCCTGCCGGAGGGCACAGACTCTGTATTACAACATGCCTCTCTGAGTTTATTTTACAAACAAGTAAAAACTTTCAACAACGGATCTCTTGGTTCTGGCATCGATGAAGAACGCAGCGAAATGCGATAAGTAATGTGAATTGCAGAATTCAGTGAATCATCGAATCTTTGAACGCACATTGCGCCCGCCAGTATTCTGGCGGGCATGCCTGTCCGAGCGTCATTTCAACCCTCAGGCCCTGGTTGCCT…
EU8635252	Phaeoacremonium	hungaricum	TP	TP	FN	GTCGTAACAAGGTCTCCGTTGGTGAACCAGCGGAGGGATCATTACCGAGTCTCGTACTCCAAACCCTTTGTGAACATACCTGTTTCGTTGCTTCGGCAGGCCCCGGGGTCACCCCCGGGCCCGCCGCCGGCCCCCTCTCCGGGGCGCATGGCGGGCCTGCCGGAGGGCACAGACTCTGTATTCAAGAACGTACCTCTCTGAGTTATCTTTACAAACAAGTAAAAACTTTCAACAACGGATCTCTTGGTTCTGGCATCGATGAAGAACGCAGCGAAATGCGATAAGTAATGTGAATTGCAGAATTCAGTGAATCATCGAATCTTTGAACGCACATTGCGCCCGCTAGTATTCTGGCGGGCATGCCTGTCCGAGCGTCATTTCAACCCTCAGGCCCTGGTT…
KF764564.1	Phaeoacremonium	inflatipes	TP	TP	FN	GGAAGTAAAAGTCGTAACAAGGTCTCCGTTGGTGAACCAGCGGAGGGATCATATCGAGTTTCGTACTCCAAACCCTTTGTGAACATACCTGTTTTCGTTGCTTCGGCAGGTTCAGGCGCTGCTCCGGGCCTACCGCCGCGCGGGCCCGCTCTGCCGGGGTCGCCGGGCGGGCCTGCCGGAGGGCACAGACTCTGTATTACAACGTACTTCTCTGAGTTATCTTTTACAAACAAGTAAAAACTTTCAACAACGGATCTCTTGGTTCTGGCATCGATGAAGAACGCAGCGAAATGCGATAAGTAATGTGAATTGCAGAATTCAGTGGATCATCGAATCTTTGAACGCACATTGCGCCCGCCAGTATTCTGGCGGGCATGCCTGTCCGAGCGTCATTTCAAC…
KU060814.1	Phaeoacremonium	krajdenii	TP	TP	FN	GTAACAAGGTCTCCGTTGGTGAACCAGCGGAGGGATCATTACCGAGTCTCGTACTCCAAACCCTTTGTGAACATACCTGTTTTCGTTGCTTCGGCAGGTGAAGGCGGACGGCCTCCGGGCCTCCCCCGCCGCCGCCGGGCCTCCCCTCGCGGGGTCGCCGGGCGGGCCTGCCGGAGGGCACAGACTCTGTATTTTACAACGTACCTCTCTGAGTTATCTTTTACAAACAAGTAAAAACTTTCAACAACGGATCTCTTGGTTCTGGCATCGATGAAGAACGCAGCGAAATGCGATAAGTAATGTGAATTGCAGAATTCAGTGAATCATCGAATCTTTGAACGCACATTGCGCCCGCCAGTATTCTGGCGGGCATGCCTGTCCGAGCGTCATTTCAACCCT…
AB278174.1	Phaeoacremonium	minima	TP	TP	TP	GTAGTCATATGCTTGTCTCAAAGATTAAGCCATGCAAGTCTAAGTTTAAGCACCTAAACGGCGAAACTGCGAATGGCTCATTAAATCAGTTATCGTTTATTTGATAGTACCTACTACATGGATAACCGTGGTAATTCTAGAGCTAATACATGCTAAAAATCCCGACTTCGGAAGGGATGTATTTATTAGATTAAAAACCAATGCCCTTCGGGGCTCCCTGGTGATTCATAATAACTTCTCGAATCGCATGGCCTTGCGCTGGCGATGGTTCATTCAAATTTCTGCCCTATCAACTTTCGACGGCTGGGTCTTGGCCAGCCATGGTGACAACGGGTAACGGAGGGTTAGGGCTCGACCCCGGAGAAGGAGCCTGAGAAACGGCTACTACATCCAAGGAAG…
AY786143.1	Phaeoacremonium	minima	TP	TP	FN	AAAAAGCGTAACAAGGTCTCCGTTGGTGAACCAGCGGAGGGATCATTATCGAGTTTCGTACTCCAAACCCTTTGTGAACATACCTGTTTTCGTTGCTTCGGCAGGTCGGGGGCCAACCCCGCCCGCCGCCGGACTCCCCCTCGCGGGGCTGCGCCGGCGGGCCTGCCGGAGGGCACAGACTCTGTATTCAAAAACGTACCTCTCTGAGTTATCTTTACAAATAAGTAAAAACTTTCAACAACGGATCTCTTGGTTCTGGCATCGATGAAGAACGCAGCGAAATGCGATAAGTAATGTGAATTGCAGAATTCAGTGAATCATCGAATCTTTGAACGCACATTGCGCCCGCTAGTATTCTGGCGGGCATGCCTGTCCGAGCGTCATTTCAACCCTCAGGCC…
JN693516.1	Phaeoacremonium	mortoniae	TP	TP	FN	GTGGAAGTAAAAGTCGTAACAAGGTCTCCGTTGGTGAACCAGCGGAGGGATCATTACCGAGTCTCGTACTCCAAACCCTTTGTGAACATACCTGTTTCGTTGCTTCGGCAGGCCCGGGGGTCACACCCCGGCCCGCCGCCGGCACCCCCTCACCGGGGCGCATGGCGGGCCTGCCGGAGGGCACAGACTCTGTATTCAAAAACGTACCTCTCTGAGTTATCTTTACAAACAAGTAAAAACTTTCAACAACGGATCTCTTGGTTCTGGCATCGATGAAGAACGCAGCGAAATGCGATAAGTAATGTGAATTGCAGAATTCAGTGAATCATCGAATCTTTGAACGCACATTGCGCCCGCTAGTATTCTGGCGGGCATGCCTGTCCGAGCGTCATTTCAACC…
U31842.1	Phaeoacremonium	parasitica	TP	TP	FN	GGAAGTAAAAGTCGTAACAAGGTCTCCGTTGGTGAACCAGCGGAGGGATCATTAACGAGTTTCGTACTCCAAACCCTTTGTGAACATACCTGTTTTCGTTGCTTCGGCAGGTGAAGGCGGACGCTCCGGGCCTGAAGCCGCCGCCGGCCGCCTCTCGCGGGGCGGCCGGGCGGGCCTGCCGGAGGGCACAGACTCTGTATTACAAAACGTACCTCTCTGAGTTATATTTTACAAACAAGTAAAAACTTTCAACAACGGATCTCTTGGTTCTGGCATCGATGAAGAACGCAGCGAAATGCGATAAGTAATGTGAATTGCAGAATTCAGTGAATCATCGAATCTTTGAACGCACATTGCGCCCGCCAGTATTCTGGCGGGCATGCCTGTCCGAGCGTCATT…
KC254069.1	Phaeoacremonium	parasiticum	TP	TP	FN	GGAAGTAAAAGTCGTAACAAGGTCTCCGTTGGTGAACCAGCGGAGGGATCATTAACGAGTTTCGTACTCCATACCCTTTGTGAACATACCTGTTTTTGTTGCTTCCGGAGGTGAAGGCGGACGGCCTCCGGCCCTGAACCCGCCGCCGGGCCGCCTCCTCGCGGGGCCGGCCGGATGGGCCTGCCGGAGGGCACAGACTCTGTATTAGATAACGTACCTCTCTGAGTTATATTTTACAAACAACTAAAAACTTTCAACAACGGATCTCTTGGTTCTGGCATCCTTGAAGAACGCAGCGAAATGCGATAAGTAATGTGAATTGCAGAATTCAGTGAATCATCGAATCTTTGAACGCACATTGCGCCCGCCAGTATTCTGGCGGGCATGCCTGTCCGAGCG…
GQ241289.1	Phaeoacremonium	rubrigenum	TP	TP	FN	TCGTAACAAGGTCTCCGTTGGTGAACCAGCGGAGGGATCATTAACGAGTTTCGTACTCCAAACCCTATGTGAACATACCTGTTTTCGTTGCTTCGGCAGGTGAAGGCGGAGGGCCTCCGGGCCCGAAGCCGCCGCCGGGTGCCCCGCGAGGGGCCGCCGGTTGGGCCTGCCGGAGGGCACAGACTCTGTATTACAAACGTACCTCTCTGAGTTTATTTTACAAACAAGTAAAAACTTTCAACAACGGATCTCTTGGTTCTGGCATCGATGAAGAACGCAGCGAAATGCGATAAGTAATGTGAATTGCAGAATTCAGTGAATCATCGAATCTTTGAACGCACATTGCGCCCGCCAGTATTCTGGCGGGCATGCCTGTCCGAGCGTCATTTCAACCCTCAG…
KC166687.1	Phaeoacremonium	scolyti	TP	TP	TP	CTTGGTCATTTAGAGGAAGTAAAAGTCGTAACAAGGTCTCCGTTGGTGAACCAGCGGAGGGATCATTAACGAGTTTCGTACTCCAAACCCTATGTGAACATACCTGTTTTCGTTGCTTCGGCAGGTGAAGGCGGAGGGCCTCCGGGCCCGAAGCCGCCGCCGGGTGCCCCGCGAGGGGCCGCCGGGTGGGCCTGCCGGAGGGCACAGACTCTGTATTACAAACGTACCTCTCTGAGTTTATTTTACAAACAAGTAAAAACTTTCAACAACGGATCTCTTGGTTCTGGCATCGATGAAGAACGCAGCGAAATGCGATAAGTAATGTGAATTGCAGAATTCAGTGAATCATCGAATCTTTGAACGCACATTGCGCCCGCCAGTATTCTGGCGGGCATGCCT…
KF746158.1	Phaeoacremonium	sp.	TP	TP	FN	GTAACAAGGTCTCCGTTGGTGAACCAGCGGAGGGATCATTACAGAGTTTCGTACTCCAAACCCTTTGTGAACATACCTGTTTTCGTTGCTTCGGCAGGTGAAGGCGGATGGCCTCCGGGCCTCCCGCCGCCGCCGGGTCCGGGAAACCGGCCGGGTGGGCCTGCCGGAGGGCACAGACTCTTGTATTAAACGTACCTCTCTGAGTTATCTTTTACAAACAAGTAAAAACTTTCAACAACGGATCTCTTGGTTCTGGCATCGATGAAGAACGCAGCGAAATGCGATAAGTAATGTGAATTGCAGAATTCAGTGAATCATCGAATCTTTGAACGCACATTGCGCCCGCCAGTATTCTGGCGGGCATGCCTGTCCGAGCGTCATTTCAACCCTCAGGCCCTG…
EU552160.1	Phaeoacremonium	sp.	TP	TP	TP	GGCCCAGGGAGGTCGGCAACGACCACCCAGGGCCGGAAAGTCATCCAAACTCGGTCGTTTAGAGGAAGTAAAAGTCGTAACAAGGTCTCCGTTGGTGAACCAGCGGAGGGATCATTACAGAGTTGCAAAACTCCCAAACCCATTGCGTACATACCATGTCGTTGCTTCGGCGGGCTGCCGCCCTCCCCCCGGGGAGGCGGACCCGGCCCTTCGGGGAGCCCGCCGGAGGTATAAACTCTTTATCTTCCTAGAAGCCTTCTGAGTATCTTGAAAAATCAAGTAAAAACTTTCAACAACGGATCTCTTGGTTCTGGCATCGATGAAGAACGTAGCGAAATGCGATAAGTAATGTGAATTGCAGAATTCAGTGAATCATCGAATCTTTGAACGCACATTGCG…
KU940140.1	Phaeoacremonium	sphinctrophorum	TP	TP	FN	AATTCCCAGTTCTTGGAAGTAAAAATCGTAACAAGGTCTCCGTTGGTGAACCAGCGGAGGGATCATTACTGAGTCTCGTACTCCAAACCCTCTGTGAACATACCTGTTTTCGTTGCTTCGGCAGGTGAGGCCGCGTCGTGGAAACGCGATCGTGGCCCCCGCGCCGGCCCCTCGCTCAGCGGGGGGGCGGGCCTGCCGGAGGACACAGACTCTGTATTGCAACGTACCTCTCTGAGTTATACTTTTACAAACAAGTAAAAACTTTCAACAACGGATCTCTTGGTTCTGGCATCGATGAAGAACGCAGCGAAATGCGATAAGTAATGTGAATTGCAGAATTCAGTGAATCATCGAATCTTTGAACGCACATTGCGCCCGCCAGTATTCTGGCGGGCATGC…
AB278179.1	Phaeomoniella	chlamydospora	TP	TP	TP	GCAAGTCTGGTGCCAGCAGCCGCGGTAATTCCAGCTCCAATAGCGTATATTAAAGTTGTTGCAGTTAAAAAGCTCGTAGTTGAACCTTGGGTCTGGCTGATCTGTCCTCCTCATCGAGCGCACGGATTCGGCTGGACCTTTCCTTCTGGGGAACCCTATGCCCTTCACTGGGCGTAGTGGGGAACCAGGACTTTTACTTTGAAAAAATTAGAGTGTTCAAAGCAGGCCTTTGCTCGAATACATTAGCATGGAATAATAGAATAGGACATCGGTTCTTATTTTGTTGGTTTCTAGGACCGCTGTAATGATTAATAGGGATAGTCGGGGGCGTCAGTATTCAATTGTCAGAGGTGAAATTCTTGGATTTATTGAAGACTAACTACTGCGAAAGCATTCGCC…
AF017652.1	Phaeomoniella	chlamydosporum	TP	TP	FN	AAAAGCTGGAGCTCCACGCGGTGGCGGCCGCTCTAGCCCGGAAGTAAAAGTCGTAACAAGGTTTCCGTAGGTGAACCTGCGGAAGGATCATTATCGAGTCAGGGTCCTCTGGGCCCGATCTCCAACCCTTTGTTTATCATACCTTTGTTGCTTTGGCAGACCCGTCCTTCGGGACCGTCGGGGGCGTTCAGTCGCCTCTGGCCAGCGTCTGCCAGTAGCCCAACCAAAATTCTTTGTTACATGTGACGTCTGAACGGTTCCATCAAAATCAAACCAAAACTTTCAACAACGGATCTCTTGGTTCTGGCATCGATGAAGAACGCAGCGAAATGCGATAAGTAATGTGAATTGCAGAATTCAGTGAATCATCGAATCTTTGAACGCACATTGCGCCCTTTG…
KT264558.1	Phaeomoniella	sp.	TP	TP	FN	TTTCCGTAGGTGAACCTGCGGAAGGATCATTACTGAGTTAGGGTCTCATCTCGAGCCCGAATCTCCAACCCTTTGTATAAAACACTTTGTTGCTTTGGCAGGCCCGTCTGAAAATCCTTTAACCGGTATCGACGACCGCCGGGGGCGTTTAGTCACCTCTGGCCAGTGCTTGCCGATAGCCTATTCAAAATTCTTTATTAAATCATGTCTGAAAAATTATAACTAAATATAATTAAAACTTTTAACAACGGATCTCTTGGTTCTGGCATCGATGAAGAACGCAGCGAAATGCGATAAGTAATGTGAATTGCAGAATTCAGTGAATCATCGAATCTTTGAACGCACATTGCGCCCTTTGGTATTCCGAAGGGCATGCCTGTTCGAGCGTCATTATCAACC…
KT264583.1	Phaeomoniella	sp.	TP	TP	FN	TTTCCGTAGGTGAACCTGCGGAAGGATCATTACTGAGTTAGGGTCCTCTGGGCCCGACCTCCAACCCTTTGTTTACACAACCTTTGTTGCTTTGGCAGGCCCGTCCTTCGGGGCCGCCGGGGGTGTTCAGTCACCTCGGGCCCGCGCTTGCCAATAGCCTATTCAAAATCCTTTTTTACCAACCATGAAGTCTGAAAATTAATTATAAATATAATTAAAACTTTCAACAACGGATCTCTTGGTTCTGGCATCGATGAAGAACGCAGCGAAATGCGATAAGTAATGTGAATTGCAGAATTCAGTGAATCATCGAATCTTTGAACGCACATTGCGCCCTTTGGTATTCCGAAGGGCATGCCTGTTCGAGCGTCATTATCAACCATCAAGCCCGGCTTGTTA…
KT264520.1	Phaeomoniella	sp.	TP	TP	FN	TTTCCGTAGGTGAACCTGCGGAAGGATCATTACTGAGAATAGGGTCTCTTTTAGAGCCCGAACCTCCAACCCTTTGTTAAAAAACACTTTGTTGCTTTGGCAGGCCCGTCTTATCCTTTAACCGGGAGACGACCGCCGGGGGCGTTTAGTCACCTCTGGTCAGTGCTTGCCGATAGCCTATTAAAAATTCTTTATTAAATAATGTCTGAAAAATTATAATTAAATATAATTAAAACTTTCAACAACGGATCTCTTGGTTCTGGCATCGATGAAGAACGCAGCGAAATGCGATAAGTAATGTGAATTGCAGAATTCAGTGAATCATCGAATCTTTGAACGCACATTGCGCCCTTTGGTATTCCGAAGGGCATGCCTGTTCGAGCGTCATTATCAACCCTC…
JN225890.1	Phaeomoniella	sp.	TP	TP	FN	TCGTAACAAGGTTTCCGTAGGTGAACCTGCGGAAGGATCATTAATGAGATAGGGTTCTTTGAGCCTGACCTCCAACCCTTTGTTAAATCTACCATGTTGCTTTGGCGGGCCCGCCCTTGGGCCGCCGGGAGTGTTCAGTCGCCCCTGGTCTGTGCCCGCCAGTAGCCAATCTTAATTCTTCTTAACCATGTCGTCTGAAAATTAAACAAAATTTAATTAAAACTTTTAACAACGGATCTCTTGGTTCTGGCATCGATGAAGAACGCAGCGAAATGCGATAAGTAATGTGAATTGCAGAATTCAGTGAATCATCGAATCTTTGAACGCACATTGCGCCCTTTGGTATTCCGAAGGGCATGCCTGTTCGAGCGTCATTTTCAACCATCAAGCCCGGCTTGT…
JN225891.1	Phaeomoniella	sp.	TP	TP	FN	TCCGTAGGTGAACCTGCGGAAGGATCATTACTGAGATAGGGTTCTTTTGAGCCCGACCTCCAACCCTTTGTTTAATTTACTTTGTTGCTTTGGCAGGCCCGCTCTTCGGGGCCGCTGGGGGCGTTTAGTCGCCTCTGGTCAGTGCTTGCCAGTAGCCAATTTAAATTCTTTTTAACTATGTCGTCTGAATAATAATTATAAATTTAATTAAAACTTTCAACAACGGATCTCTTGGTTCTGGCATCGATGAAGAACGCAGCGAAATGCGATAAGTAATGTGAATTGCAGAATTCAGTGAATCATCGAATCTTTGAACGCACATTGCGCCCTTTGGTATTCCGAAGGGCATGCCTGTTCGAGCGTCATTATCAACCCTCAAGCCCGGCTTGTTATTGGGTC…
GQ153143.1	Phaeomoniella	sp.	TP	TP	FN	GTAACAAGGTTTCCGTAGGTGAACCTGCGGAAGGATCATTACTGAGTTTAGGGTCTCTTTTAGAGCCCGAATCTCCAACCCTTTGTTAAAAACACTTTGTTGCTTTGGCAGGCCCGTCCTATCCCTTCACCGGGAGACGACCGCCGGGGGCGTTTAGTCACCTCTGGTCAGTGCTTGCCGATAGCCTATTAAAAATTCTTTATTAAATAATGTCTGAAAAATTATAACTAAATATAATTAAAACTTTTAACAACGGATCTCTTGGTTCTGGCATCGATGAAGAACGCAGCGAAATGCGATAAGTAATGTGAATTGCAGACTTCAGTGAATCATCGAATCTTTGAACGCACATTGCGCCCTTTGGTATTCCGAAGGGCATGCCTGTTCGAGCGTCATTAT…
KF128848.1	Phaeomoniella	sp.	TP	FN	FN	GGTTAGCTCGTAGGTGACCTGCGGAGGATCATTACTGAGTTTAGGGTCTCCTTGTGAGCCCGAACCTCCAACCCTTTGTTAAAAACACTTTGTTGCTTTGGCAGGCCCGTCCGAATCCTTTAACCGGGAGGACGACCGCCGGGGGCGTTTAGTCACCTCTGGCCAGTGCTTGCCGATAGCCTATTCAAAATTCTTTATTAAATTATGTCTGAAAAATTATAATTAAATATAATTAAAACTTTCAACAACGGATCTCTTGGTTCTGGCATCGATGAAGAACGCAGCGAAATGCGATAAGTAATGTGAATTGCAGAATTCAGTGAATCATCGAATCTTTGAACGCACATTGCGCCCTTTGGTATTCCGAAGGGCATGCCTGTTCGAGCGTCATTATCAACC…
JN225892.1	Phaeomoniella	sp.	TP	TP	FN	AGGAAGTAAAAGTCGTAACAAGGTTTCCGTAGGTGAACCTGCGGAAGGATCATTACTGAGTTAGGGTCTCTTCGGAGCCCGAACCTCCAACCCTTTGTTAAAAACACTTTGTTGCTTTGGCAGGCCCGTCTAATCCTTTAACCGGGAGACGACCGCCGGGGGCGTTTAGTCACCTCTGGTCAGTGCTTGCCGATAGCCTATTCAAAATTCTTTATTAAATAATGTCTGAAAAATTATAAATAAATATAATTAAAACTTTCAACAACGGATCTCTTGGTTCTGGCATCGATGAAGAACGCAGCGAAATGCGATAAGTAATGTGAATTGCAGAATTCAGTGAATCATCGAATCTTTGAACGCACATTGCGCCCTTTGGTATTCCGAAGGGCATGCCTGTTC…
EU178738.1	Xylaria	acuminatilongissima	TP	TP	FN	TCCGTAGGTGAACCTGCGGAGGGATCATTAAAGAGTTTATTAACTCCTAAACCCATGTGAACATACCTTCTGTTGCCTCGGCAGGCCGTGCAGGACCGGTGTTACAGCCGGGCCCGTGCGGATTACCCTGCCGGTGGCCCTTCAAAACTCTGTCTGAACCTGACTTCTGAACAAAATACTTAATAAGTTAAAACTTTCAACAACGGATCTCTTGGTTCTGGCATCGATGAAGAACGCAGCGAAATGCGATAAGTAATGTGAATTGCAGAATTCAGTGAATCATCGAATCTTTGAACGCACATTGCGCCCATTAGTATTCTAGTGGGCATGCCTGTTCGAGCGTCATTTCAACCCTTAAGCCCCTGTTGCTTAGCGTTGGGAGCCTACTGTTCTGTAGCT…
KP133262.1	Xylaria	adscendens	TP	TP	TP	TCTTGGTCATTTAGAGGAAGTAAAAAGTCGTAACAAGGTCTCCGTTGGTGAACCAGCGGAGGGATCATTAAAGAGTTTTCGTAACTCCCAAACCCATGTGAACTTACCTTCTGTTGCCTCGGCAGGTCGTGTCTACCCTGTGGTCACCTACCCTGTAGGTGACTACCTGGTAGTCACGGGTTTGCCTGCCAGTGGCCCGTTAAAACACTGTTTATTATATGTTATTCTGATTTTACAACTAAATAAGTTAAAACTTTCAACAACGGATCTCTTGGTTCTGGCATCGATGAAGAACGCAGCGAAATGCGATAAGTAATGTGAATTGCAGAATTCAGTGAATCATCGAATCTTTGAACGCACATTGCGCCCATTAGTATTCTAGTGGGCATGCCTGTTCGA…
KP133256.1	Xylaria	adscendens	TP	TP	FN	GTCTCGTTGGTGAACCAGCGGAGGGATCATTAAAGAGTTTTCGTAACTCCCAAACCCATGTGAACTTACCTTCTGTTGCCTCGGCAGGTCGTGTCTACCCTGTGGTCACCTACCCTGTAGGTGACTACCTGGTAGTCACGGGTTTGCCTGCCAGTGGCCCGTTAAAACACTGTTTATTATATGTTATTCTGATTTTACAACTAAATAAGTTAAAACTTTCAACAACGGATCTCTTGGTTCTGGCATCGATGAAGAACGCAGCGAAATGCGATAAGTAATGTGAATTGCAGAATTCAGTGAATCATCGAATCTTTGAACGCACATTGCGCCCATTAGTATTCTAGTGGGCATGCCTGTTCGAGCGTCATTTCAACCMWKMMSCYSYTGYTKMKTRKTGKK…
KP133310.1	Xylaria	aff.	TP	TP	TP	TCTTGGTCATTTAGAGGAAGTAAAAGTCGTAACAAGGTCTCCGTTGGTGAACCAGCGGAGGGATCATTAAAGAGTTCTATAACTCCCAAACCCATGTGAACATACCGTACGTTGCCTCGGCAGGTCGCGTCTACCCCGTAGCACCTTACCCTGTAAGACCCTACCCTGTAGGACTTACTCGGTAGGACCTACCCGGTAGATGCGGGTAAGCCTGCCGGTGGCCCATAAGAAAAACTCTGTTTTTAGCATTGCAATTCTGAATACTATAACTAAATCAGTTAAAACTTTCAACAACGGATCTCTTGGTTCTGGCATCGATGAAGAACGCAGCGAAATGCGATAAGTAATGTGAATTGCAGAATTCAGTGAATCATCGAATCTTTGAACGCACATTGCGCC…
KP133306.1	Xylaria	aff.	TP	TP	TP	CTTGGTCATTTAGAGGAAGTAAAAGTCGTAACAAGGTCTCCGTTGGTGAACCAGCGGAGGGATCATTAAAGAGTTAATAAACTCCTTACAACCCATGGTGAATCTACCTTCTGTTGCTTCGGCAGGTCTGGGAACTCCTACCCTGTGAGCCCCTACCCTGTGAGCCCCTACCCTGTAAGTCCTACCCTGGACTTACCCTGTAGGGACCTACCTGGTGGAACCTGGATAAGCCTGCCGGTGGCCTATCAAACTCTGTTTAGTATGTTATTCTGAACTCAAAAGCAAAATAAGTTAAAACTTTCAACAACGGATCTCTTGGTTCTGGCATCGATGAAGAACGCAGCGAAATGCGATAAGTAATGTGAATTGCAGAATTCAGTGAATCATCGAATCTTTGAA…
KY250402.1	Xylaria	allantoidea	TP	TP	TP	TCTTGGTCCATTAGAGGAAGTAAAAGTCGTAACAAGGTCTCCGTTGGTGAACCAGCGGAGGGATCATTAAAGAGTTCTATGACTCCCAAACCCATGTGAACATACCTTACGTTGCCTCGGCAGGTCGTGCCTACCCGTAGCGCCCTACTCTGTAGGACCTGCCCGGTAGGCGCGGGCAAGCCTGCCGGCGGCCCACGAAACTCTGTTTAGTATTGAATTCTGAACCTATAACGAAATAAGTTAAAACTTTCAACAACGGATCTCTTGGTTCTGGCATCGATGAAGAACGCAGCGAAATGCGATAAGTAATGTGAATTGCAGAATTCAGTGAATCATCGAATCTTTGAACGCACATTGCGCCCACTAGTATTCTAGTGGGCATGCCTGTTCGAGCGTCAT…
KY250403.1	Xylaria	allantoidea	TP	TP	TP	TCTTGGTCCATTAGAGGAAGTAAAAGTCGTAACAAGGTCTCCGTTGGTGAACCAGCGGAGGGATCATTAAAGAGTTCTATAACTCCCAAACCCATGTGAACATACCTTACGTTGCCTCGGCAGGTCGCCCTACCCCGCAGCCCCCTACCCTGTAGGAGCTACCCGGTAGACGCGGGTAAGCCTGCCGGCGGCCCAAGAAACTCTGTTTAGCCTTGAATTCTGAACATATAACTTAATAAGTTAAAACTTTCAACAACGGATCTCTTGGTTCTGGCATCGATGAAGAACGCAGCGAAATGCGATAAGTAATGTGAATTGCAGAATTCAGTGAATCATCGAATCTTTGAACGCACATTGCGCCCATTAGTATTCTAGTGGGCATGCCTGTTCGAGCGTCAT…
GU300083.1	Xylaria	amphithele	TP	TP	FN	TCCGTAGGTGAACCTGCGGAGGGATCATTACAGAGTTATCAAACTCCCAAACCCATGTGAACCTACCTCTGTTGCCTCGGCAGGTCGCGCCCACCCCGCGAGGCCCTACCCTGTAGGACCCCGCCCGGTGGTCGCGGTGAAGCCTGTCGGCGGCCCACGAAATTCTGTCTGCTATTGTATTCTGAATCTATAACTAAATAAGTTAAAACTTTCAACAACGGATCTCTTGGTTCTGGCATCGATGAAGAACGCAGCGAAATGCGATAAGTAATGTGAATTGCAGAATTCAGTGAATCATCGAATCTTTGAACGCACATTGCGCCCATTAGTATTCTAGTGGGCATGCCTGTTCGAGCGTCATTTCAACCCTTAAGCCCTGTTGCTTAGTGTTGGGAGCCT…
AB274815.1	Xylaria	angulosa	TP	TP	FN	GTAACAAGGTCTCCGTTGGTGAACCAGCGGAGGGATCATTACAGAGTGTAAAAACTCCCAACCCATGTGGACGTACCACGCGTTGCCTCGGCGGTGCCCCTGTGGCCCCGCCGGCGGCCCTCTGAACTCTTGTCTATAACCAGTATTCTGAAACCATACGTAAATACGTTAAAACTTTCAACAACGGATCTCTTGGTTCTGGCATCGATGAAGAACGCAGCGAAATGCGATAAGTAATGTGAATTGCAGAATTCAGTGAATCATCGAATCTTTGAACGCACATTGCGCCCGCCAGCATTCTGGCGGGCATGCCTGTTCGAGCGTCATTTCAACCCTTAAGCCCCAGTTGCTTAGCGTTGGGCGCCTGCCGTGACCGCGGCAGCGCCCCAAATTCAGTGG…
KP133317.1	Xylaria	anisopleura	TP	TP	TP	TCTTGGTCATTTAGAGGAAGTAAAAGTCGTAACAAGGTCTCCGTTGGTGAACCAGCGGAGGGATCATTAAAGAGTTCTATAACTCCCAAACCCCATGTGAACATACCGTATGTTGCCTCGGCATGCTGCATTTACCCTGTAAGACCCTACCCTATAGGACTTACCTGGAAGATGCGCTGAAGCCTGCCGGTGGCCCAATTAATTCTGTTTATTTTTGAATTCTGAGGTTACGATAAATATGTTAAAAACTTTCAACAACGGATCTCTTGGTTCTGGCATCGATGAAGAACGCAGCGAAATGCGATAAGTAATGTGAATTGCAGAATTTAGTGAATCATCGAATCTTTGAACGCACATTGCGCCCATTAGTATTCTAGTGGGCATGCCTGTTCGAGCGTC…
KP133337.1	Xylaria	apiculata	TP	TP	TP	TCTTGGTCATTTAGAGGAAGTAAAAGTCGTAACAAGGTCTCCGTTGGTGAACCAGCGGAGGGATCATTAAAGAGTTATTATAACTCCCAAACCCATGTGAACTTACCTTCTGTTGCCTCGGCAGGTCTGCAGCTTACCCTGTGAGCCCCTACCCTGTAGGCAACTTACCCTGTAGTTGCAGGTAAAAAACCTGCCGGTGGTCTACTAAACTCTGTTTACTATGTTATTCTGAATAATATAACTAAATAAGTTAAAACTTTCAACAACGGATCTCTTGGTTCTGGCATCGATGAAGAACGCAGCGAAATGCGATAAGTAATGTGAATTGCAGAATTCAGTGAATCATCGAATCTTTGAACGCACATTGCGCCCATTAGTATTCTAGTGGGCATGCCTGTT…
KP133336.1	Xylaria	apiculata	TP	TP	TP	TCTTGGTCATTTAGAGGAAGTAAAAGTCGTAACAAGGTCTCCGTTGGTGAACCAGCGGAGGGATCATTAAAGAGTTAAAACAACTCCTAAACCCATGTGAACCTACCTTTGTTGCCTCGGCAGGTCTGCAACTTACCCTGAGGGGACCTACCCTGTAGGGACCTTACCCGGTAGTTGCGGGCATAACCTGCCGGTGGTCTACTAAACTCTGTTTACTATGTTATTCTGAATAATATAACTAAATAAGTTAAAACTTTCAACAACGGATCTCTTGGTTCTGGCATCGATGAAGAACGCAGCGAAATGCGATAAGTAATGTGAATTGCAGAATTCAGTGAATCATCGAATCTTTGAACGCACATTGCGCCCATTAGTATTCTAGTGGGCATGCCTGTTCGA…
KP747692.1	Xylaria	apoda	TP	TP	FN	GTCTCCGTTGGTGAACCAGCGGAGGGATCATTAAAGAGTTTTTACAACTCCAAACCCTGTGAACATACCCTACGTTGCCTCGGCAGGTGCACCTACCCTGTAGGCCTTACCCTGTAAGAGCTACCCTGTGACACTTACCCTGTAGGTGTTACCCTGTAGCGCCTTACCTGGTGAGACCTACCCGGTAGATGCGGTCAGCCTGCCGGTGGCCCCTATAACTCTGTTTGGCATTGTATTTCTGAATATAGAATTAAATAAGTTAAAACTTTCAACAACGGATCTCTTGGTTCTGGCATCGATGAAGAACGCAGCGAAATGCGATAAGTAATGTGAATTGCAGAATTCAGTGAATCATCGAATCTTTGAACGCACATTGCGCCCATTAGTATTCTAGTGGGC…
GU339495.1	Xylaria	arbuscula	TP	TP	FN	TCCGTAGGTGAACCTGCGGAGGGATCATTAAAGAGTTATACAACTCCTAAACCCATGTGAACCTACCATTGTTGCCTCGGCAGGTCTGCAGCTTACCCTGTAAGACCCTACCCTGTAGGGACCTTACCCGGTAGTTGCGGGCATAACCTGCCGGTGGTCTACCAAACTCTGTTTACTATGTTATTCTGAATAATATAACTAAATAAGTTAAAACTTTCAACAACGGATCTCTTGGTTCTGGCATCGATGAAGAACGCAGCGAAATGCGATAAGTAATGTGAATTGCAGAATTCAGTGAATCATCGAATCTTTGAACGCACATTGCGCCCATTAGTATTCTAGTGGGCATGCCTGTTCGAGCGTCATTTCAACCCTTAAGCCCCTGTTGCTTAGCGTTGG…
FJ205469.1	Xylaria	arbuscula	TP	TP	FN	AAGTTAAAACTTTCAACAACGGCTCGTTGGTGACCAGCGGAGGGATCATTAAAGAGTTAATTACAACTCCCAAACCCATGTGAACTTACCTTCTGTTGCCTCGGCAGGTCGTGTTTACCCTGTGAGGTCCTACCCTGTAGGACCCTACCTGGTAGACACGGGTACGCCTGCCGGTGGCCCATGAAACTCTGTTAATTCTATGTTATTCTGAATCTATAACTAAATAAGTTAAAACTTTCAACAACGGATCTCTTGGTTCTGGCATCGATGAAGAACGCAGCGAAATGCGATAAGTAATGTGAATTGCAGAATTCAGTGAATCATCGAATCTTTGAACGCACATTGCGCCCATTAGTATTCTAGTGGGCATGCCTGTTCGAGCGTCATTTCAACCCTTAA…
EU178739.1	Xylaria	atrodivaricata	TP	TP	FN	TCCGTAGGTGAACCTGCGGAGGGATCATTAGAGAGTTGCCCCAACTCCCAAACCCACGTGAACGTACCACGCGTTGCCTCGGCCGGCGCCCCAGCGCGCCCGCCGGCGGCCCACGTACAAACCCTTCTGTGTGTCGTCGTCCTCTGAACAAGAAGCAAATAAGTTAAAACTTTCAACAACGGATCTCTTGGTTCTGGCATCGATGAAGAACGCAGCGAAATGCGATAAGTAATGTGAATTGCAGAATTCAGTGAATCATCGAATCTTTGAACGCACATTGCGCCCGCCAGCATTCTGGCGGGCATGCCTGTTCGAGCGTCATTACAACCCTTAAGCCCACGTTGCTTAGCGTTGGGAGACTACGGGGCACCCCCCCGCAGCTCCCCAAAGTCAGTGGCG…
MG980596.1	Xylaria	badia	TP	TP	FN	TTCCGTAGGTGAACCTGCGGAGGGATCATTAAAGAGTTCTATAACTCCCAAACCCATGTGAACATACCTTACGTTGCCTCGGCAGGTCGTGCCTACCCCGTAGCGCCTTACCCTGTAAGACCTACCCGGTGGGCGCGGTTGAGCCTGCCGCCGGCCTACAAAACTCTGTTTTTACCATTGGATCTCTGAAAACATAACCAAAATACGTTAAAACTTTCAACAACGGATCTCTTGGTTCTGGCATCGATGAAGAACGCAGCGAAATGCGATAAGTAATGTGAATTGCAGAATTCAGTGAATCATCGAATCTTTGAACGCACATTGCGCCCATTAGTATTCTAGTGGGCATGCCTGTTCGAGCGTCATTTCAACCCTTAAGCCCTCGTTGCTTAGCGTTGG…
GU322446.1	Xylaria	badia	TP	TP	FN	TCCGTAGGTGAACCTGCGGAGGGATCATTACAGAGTTCTATAACTCCCAAACCCATGTGCACATACCGTACGTTGCCTCGGCAGGCGGCGCCTGCCCCGTAGCGCCCTACACCCGGTAGGGCCTGCCCGGTGGACGCCGACAAAGCCTGCCGGCGGCCCCTAAAAATTCTGTTTCTTACTGGATCTCTGAACATATACCAAAATACGTTAAAACTTTCAACAACGGATCTCTTGGTTCTGGCATCGATGAAGAACGCAGCGAAATGCGATAAGTAATGTGAATTGCAGAATTCAGTGAATCATCGAATCTTTGAACGCACATTGCGCCCATTAGTATTCTAGTGGGCATGCCTGTTCGAGCGTCATTTCAACCCTTAAGCCCCTGTTGCTTAGCGTTGG…
JX256817.1	Xylaria	badia	TP	TP	FN	ACAAGGTGTCTGTGGGTGAGCCAGCGGAGGGATCATTACAGAGTTCTATAACTCCCAAACCCATGTGCACATACCGTACGTTGCCTCGGCAGGCGGCGCCTACCCCGTAGCGCCCTACACCCGGTAGGGCCTGCCCGGTGGACGCCGACAAAGCCTGCCGGCGGCCCCTGAAAATTYTGTTTCTTACTGGATCTCTGAACATATACCAAAATACGTTAAAACTTTCAACAACGGATCTCTTGGTTYTGGCATCGATGAARAACGCAGCGAAATGCGATAAGTAATGTGAATTGCARAATTCAGTGAATCATCGAATCTTTGAACGCACATTGCGCCCATTAGTATTYTAGTGGGCATGCCTGTTCGAGCGTCATTTCAACCCTTAAGCCCCTGTTGCTT…
MF435163.1	Xylaria	bambusicola	TP	TP	FN	TGGAAGTAAAAGTCGTAACAAGGTCTACGTTGGTGAACCAGCGGAGGGATCATTAGCGAGTTAATAACAAGCTCCAAACCCATGTGAACTTACCTCTTGTTGCCTCGGCAGGTCGTGCTGCCGTGGAAGTAAAAGTCGTAACAAGGTCTCCGTTGGTGAACCAGCGGAGGGATCATTAAAGAGTTATTACAACTCCCAAACCCATGTGAACCTTACCATTCGTTGCCTCGGCAGGTCGCAGCCTACCCTGTGAGACCCTACCCTGTAGGGCCTTACCTGGCGGTTGCGGGCAATCCTGCCGGCGGTCTACCAAACTCTGTTTACTATGTCATTCTGAATACTATAACTAAATAAGTTAAAACTTTCAACAACGGATCTCTTGGTTCTGGCATCGATGAA…
KR534645.1	Xylaria	bambusicola	TP	TP	FN	CCTTCCGTAGGGTGAACCTGCGGAGGGATCATTAAAGAGAGCCTAAAAAACTCCCGTAAACCCCATGTGAACATACCATACGTTGCCTCGGCAGGCCTCATACGTGCCCCCCTCATGCGTGCCCGGCGCGCAACCCCGCAAGGGGGGGGGGACGCGGGTGGGACCTGCCGGTGGCCCAAGCAAACCCTGTCGTCACTGAATTCTGAGCCCGCATGTAGGAAATTAAGTCAAAACTTTCAACAACGGATCTCTTGGTTCTGGCATCGATGAAGAACGCAGCGAAATGCGATAAGTAATGTGAATTGCAGAATTCAGTGAATCATCGAATCTTTGAACGCACATTGCGCCCGCCAGTATTCTGGCGGGCATGCCTGTTCGAGCGTCATTTCAACCCCTTAA…
KP133344.1	Xylaria	berteri	TP	TP	TP	TCTTGGTCATTTAGAGGAAGTAAAAGTCGTAACAAGGTCTCCGTTGGTGAACCAGCGGAGGGATCATTAAAGAGTTCTATAACTCCCAAACCCATGTGAACATACCTTACGTTGCCTCGGCAGGTCGCGCCTACCTAGTAGCGCCCTACCCTGTAGGGCCTACCCGGGAGACGCGGGTAAGCCTGCCGGCGGCCCACGAAACTCTGTTTAATATTGAATTCTGAACATATAACTAAATAAGTTAAAACTTTCAACAACGGATCTCTTGGTTCTGGCATCGATGAAGAACGCAGCGAAATGCGATARGTAATGTGAATTGCAGAATTCAGTGAATCATCGAATCTTTGAACGCACATTGCGCCCATTAGTATTCTAGTGGGCATGCCTGTTCGAGCGTCA…
JQ936297.1	Xylaria	berteri	TP	TP	FN	GGAAGTAAAAGTCGTAACAAGGTCTCCGTTGGTGAACCAGCGGAGGGATCATTAAAGAGTTCTATAACTCCCAAACCCACGTGAACATACCTTACGTTGCCTCGGCAGGTCGCGCTTACCTCGTAGCACCCTACCCTGTAGGGCCTACCCGGGAGACGCGGGTAAGCCTGCCGGCGGCCCACGAAACTCTGTTTAATATTGAATTCTGAACAAATAACTAAATAAGTTAAAACTTTCAACAACGGATCTCTTGGTTCTGGCATCGATGAAGAACGCAGCGAAATGCGATAAGTAATGTGAATTGCAGAATTCAGTGAATCATCGAATCTTTGAACGCACATTGCGCCCATTAGTATTCTAGTGGGCATGCCTGTTCGAGCGTCATTTCAACCCTTAAGC…
JQ936292.1	Xylaria	berteri	TP	TP	FN	GAAGTAAAAGTCGTAACCAAGGTCTCCGTTGGTGAACCAGCGGAGGGATCATTAAAGAGTTCTATAACTCCCAAACCCATGTGAACATACTTACGTTGCCTCGGCAGGTCGCGCCTACCTAGTAGCACCCTACCCCTGTAGGGCCTACCCGGGAGACGCGGGTAAGCCTGCCGACGGCCCACGAAACTCTGTTTAATATTGAATTCTGAATATATAACTAAATAAGTTAAAACTTTCAACAACGGATCTCTTGGTTCTGGCATCGATGAAGAACGCAGCGAAATGCGATAAGTAATGTGAATTGCAGAATTCAGTGAATCATCGAATCTTTGAACGCACATTGCGCCCATTAGTATTCTAGTGGGCATGCCTGTTCGAGCGTCATTTCAACCCTTAAGC…
JQ936296.1	Xylaria	berteri	TP	TP	FN	CGGGACAGACGGACTCGACGTGTGAGGAAGTAAAAGTCGTAACAAGGTCTCCGTTGGTGAACCAGCGGAGGGATCATTAAAGAGTTCTATAACTCCCAAACCCACGTGAACATACCTTTACGTTGCCTCGGCAGGTCGCGCTTACCTCGTAGCACCCTACCCCTGTAGGGCCTACCCGGGAGACGCGGGTAAGCCTGCCGGCGGCCCACGAAACTCTGTTTAATATTGAATTCTGAACAAATAACTAAATAAGTTAAAACTTTCAACAACGGATCTCTTGGTTCTGGCATCGATGAAGAACGCAGCGAAATGCGATAAGTAATGTGAATTGCAGAATTCAGTGAATCATCGAATCTTTGAACGCACATTGCGCCCATTAGTATTCTAGTGGGCATGCCT…
JQ936295.1	Xylaria	berteri	TP	TP	FN	AGGAAGTAAAAGTCGTAACAAGGTCTCCGTTGGTGAACCAGCGGAGGGATCATTAAAGAGTTCTATAACTCCCAAACCCATGTGAACATACCTTACGTTGCCTCGGCAGGTCGCGCCTACCTAGTAGCACCCTACCCCTGTAGGGCCTATCCGGGAGACGCGGGTAAGCCTGCCGGCGGCCCACGAAACTCTGTTTAATATTGAATTCTGAATATATAACTAAATAAGTTAAAACTTTCAACAACGGATCTCTTGGTTCTGGCATCGATGAAGAACGCAGCGAAATGCGATAAGTAATGTGAATTGCAGAATTCAGTGAATCATCGAATCTTTGAACGCACATTGCGCCCATTAGTATTCTAGTGGGCATGCCTGTTCGAGCGTCATTTCAACCCTTAA…
KJ154952.1	Xylaria	brevipes	TP	TP	FN	CGTAACAAGGTCTCCGTTGGTGAACCAGCGGAGGGATCATTAAAGAGTTTTGATAACTCCCAAACCCATGTGAACTTACCTTTTGTTGCCTCGGCAGGTCGTGTCTATCTTGCGGCCTCCTACCCTGTAGGAGACTGCCCGGTAGTCACGGGTCTACCTGTCAGTGGCCCGTTAAACTCTGTTAATCATACGCCATTCTGAATTATCAAGTAAATAAGTTTAAAACTTTCAACAACGGATCTCTTGGTTCTGGCATCGATGAAGAACGCAGCGAAATGCGATAAGTAATGTGAATTGCAGAATTCAGTGAATCATCGAATCTTTGAACGCACATTGCGCCCATTAGTATTCTAGTGGGCATGCCTGTTCGAGCGTCATTTCAACCCTTAAGCCCCCTGT…
EU179862.1	Xylaria	brunneovinosa	TP	TP	FN	TCCGTAGGTGAACCTGCGGAGGGATCATTACAGAGTTTTTCAAACTCCCAAACCCATGTGAACATACCTTACGTTGCCTCGGCAGGTCGCGCCTACCCGGTTCAGGTCTTACCCTGTAAGGCCCTACCCGGGAGACGCGGGTAACCCTGCCGGCGGTCCACTAAACTCTTGTTTAATCTTGAATTCTGAACCTTATAACTAAATAAGTTAAAACTTTCAACAACGGATCTCTTGGTTCTGGCATCGATGAAGAACGCAGCGAAATGCGATAAGTAATGTGAATTGCAGAATTCAGTGAATCATCGAATCTTTGAACGCACATTGCGCCCATTAGTATTCTAGTGGGCATGCCTGTTCGAGCGTCATTTCAACCCTTAAGCCTGTGTTGCTTAGCGTTGG…
JX256822.1	Xylaria	brunneovinosa	TP	TP	FN	ACAAGGTCTCCGTTGGTGAACCAGCGGAGGGATCATTACAGAGTTTTTCAAACTCCCAAACCCATGTGAACATACCTTACGTTGCCTCGGCAGGTCGCGCCTACCCGGTGTAGGTCTTACCCTGTAAGACCCTACCCTGCAGACGCGGGTAACCCTGCCGGCGGTCCACTAAACTCTTGTTTAATTTTGAATTCTGAACATTATAACCAAATAAGTTAAAACTTTCAACAACGGATCTCTTGGTTCTGGCATCGATGAAGAACGCAGCGAAATGCGATAAGTAATGTGAATTGCAGAATTCAGTGAATCATCGAATCTTTGAACGCACATTGCGCCCATTAGTATTCTAGTGGGCATGCCTGTTCGAGCGTCATTTCAACCCTTAAGCCTGTGTTGCTT…
JN225908.1	Xylaria	castorea	TP	TP	FN	GAAGTAAAAGTCGTAACAAGGTCTCCGTTGGTGAACCAGCGGAGGGATCATTAAAGAGTTCTATAACTCCCAAACCCATGTGAACATACCTTACGTTGCCTCGGCAGGTCGCGCCTACCCCGTAGCGCCCTACCCTGTAGGACCTACCCGGAAGACGCGGGTAAGCCTGCCGGCGGCCCACGAAACTCTGTTTATTTTTGAATTCTGAACCTATAACTAAATAAGTTAAAACTTTCAACAACGGATCTCTTGGTTCTGGCATCGATGAAGAACGCAGCGAAATGCGATAAGTAATGTGAATTGCAGAATTCAGTGAATCATCGAATCTTTGAACGCACATTGCGCCCATTAGTATTCTAGTGGGCATGCCTGTTCGAGCGTCATTTCAACCCTTAAGCC…
GU322462.1	Xylaria	cf.	TP	TP	FN	TCCGTAGGTGAACCTGCGGAGGGATCATTAAAGAGTTTTTTTAACTCCTAAACCCATGTGAACATACTTATGCTGCCTCGGCAAGCTATGTCTAATTTGTAAGTTTTGCTTTTAAAAGAGCAATTATTCTTTGTTAGATGTATTAGCTTGCCGGCGGCCTGTTAAACTTTGTTTATTTTTGAATTCTGATGTTATAAATAAATAAGTTAAAACTTTCAACAACGGATCTCTTGGTTCTGGCATCGATGAAGAACGCAGCGAAATGCGATAAGTAATGTGAATTGCAGAATTTAGTGAATCATCGAATCTTTGAACGCACATTGCGCCCATTAGTATTCTAGTGGGCATGCCTGTTCGAGCGTCATTTCGACCCTTAAGCCTCTGTTGCTTAGTGTTGGG…
GU324752.1	Xylaria	cf.	TP	TP	FN	TCCGTAGGTGAACCTGCGGAGGGATCATTAAAGAGTTCTATAACTCCCTTACCCATGTGAACATACCATACGTTGCCTCGCATGGTCGCGCCTACCCCGTAGCGCCCTATCCTGTAGGGCCTACCCGGAAGACGCGGGTAAGCCTGCCGGCGGCCCACGAAACTCTGTTTATTTTTGAATTCTGAATCTATAACTAAATAAGTTAAAACTTTCAACAACGGATCTCTTGGTTCTGGCATCGATGAAGAACGCAGCGAAATGCGATAAGTAATGTGAATTGCAGAATTCAGTGAATCATCGAATCTTTGAACGCACATTGCGCCCATTAGTATTCTAGTGGGCATGCCTGTTCGAGCGTCATTTCAACCCTTAAGCCTCTGTTGCTTAGTGTTAGGAGCC…
GU324742.1	Xylaria	cf.	TP	TP	FN	TCCGTAGGTGAACCTGCGGAGGGATCATTAAAGAGTTCTATAACTCCCAAACCCATGTGAACATACCTTTTGTTGCCTCGGCAGGTCGCGCCTACCCAGTAGTGCCCTACCCTGTAGGACCTACCCGGTAGACACGGGTAAGCCTGCCGGCGGCCCACGAAACTCTGTTTATTCATGAATTCTGACAGTATAACTAAATAAGTTAAAACTTTCAACAACGGATCTCTTGGTTCTGGCATCGATGAAGAACGCAGCGAAATGCGATAAGTAATGTGAATTGCAGAATTCAGTGAATCATCGAATCTTTGAACGCACATTGCGCCCATTAGTATTCTAGTGGGCATGCCTGTTCGAGCGTCATTTCAACCCTTAAGCCTCTGTTGCTTAGTGTTGGGGGCC…
EU179863.1	Xylaria	cirrata	TP	TP	FN	TCCGTAGGTGAACCTGCGGAGGGATCATTAAAGAGTTAATAAAACTCCCACACCCATGTGAACATACCTCTTGTTGCCTCGGCAGGGCGCAAGGGCCCAGCGAGAGCCGGGCTCAGCGCCGTCACCTGCCGGCGGCTCGCAAAAATTCTGCCTAGTCTTGACTTCTGAACAGAAAATTCAATAAGTTAAAACTTTCAACAACGGATCTCTTGGTTCTGGCATCGATGAAGAACGCAGCGAAATGCGATAAGTAATGTGAATTGCAGAATTCAGTGAATCATCGAATCTTTGAACGCACATTGCGCCCATTAGCATTCTAGTGGGCATGCCTGTTCGAGCGTCATTTCAACCCTTAAGCCCTCGTTGCTTAGCGTTGGGAGGCTACGGCACCACCGTACC…
GU300093.1	Xylaria	coccophora	TP	TP	FN	TCCGTAGGTGAACCTGCGGAGGGATCATTAAAGAGTGTAATAACTCCCAAACCCATGTGAACTTACCTTCTGTTGCCTCGGCAGGTCGCGCCTACCCTGTGAGACCCTACCCTGTAGAGTCTTACCTGGTAGACGCGGGTACCCCTGCCGGCGGCCTACAAAACTCTGTTTATTATATGTTATTTCTGAATCTATAACTAAATAAGTTAAAACTTTCAACAACGGATCTCTTGGTTCTGGCATCGATGAAGAACGCAGCGAAATGCGATAAGTAATGTGAATTGCAGAATTCAGTGAATCATCGAATCTTTGAACGCACATTGCGCCCATTAGTATTCTAGTGGGCATGCCTGTTCGAGCGTCATTTTAACCCTTAAGCCTCTGTTGCTTAGTGTTGGG…
HM585020.1	Xylaria	coprinicola	TP	TP	FN	TCCGTAGGTGAACCTGCGGAGGGATCATTAACGAGTTAATAAACTCCCAACCCATGTGTGTATCTTACCTTTTGTTGCCTCGGCGGGGTGCCCCATGCATGCAAGTGTGTGTGGCAAGCCCCCCCGCCGGTGGCCCCAACCCAATGCTTTTGTATACTATGCATTTCTGACACCACCACGTAAATACGTTTAAAACTTTCAACAACGGATCTCTTGGTTCTGGCATCGATGAAGAACGCAGCGAAATGCGATAAGTAATGTGAATTGCAGAATTCAGTGAATCATCGAATCTTTGAACGCACATTGCGCCCATTAGTATTCTAGTGGGCATGCCTGTTCGAGCGTCATTTCAACCCTTAAGCCCCTGTTGCTTAGCGTTGGGAGCCCACTGTCTAGCTG…
GU300075.1	Xylaria	cranioides	TP	TP	FN	TCCGTAGGTGAACCTGCGGAGGGATCATTACAGAGTTATCACAACTCCTAAACCCATGTGAACTTACCTTCTGTTGCCTCGGCAGGTCGCGTCTACCCCGTAAGACCTTACCCTGTAAGGACCTACGCGGTACTCGTGGTGCAGCCTGCCAGTGGCCTACGAAATTCTGTTTAATATGTTATTCTGAGTCCCTATATATATAATAAGTTAAAACTTTCAACAACGGATCTCTTGGTTCTGGCATCGATGAAGAACGCAGCGAAATGCGATAAGTAATGTGAATTGCAGAATTCAGTGAATCATCGAATCTTTGAACGCACATTGCGCCCATTAGTATTCTAGTGGGCATGCCTGTTCGAGCGTCATTTCAACCCTTAAGCCTCTGTTGCTTAGTGTTGG…
KP133346.1	Xylaria	cuneata	TP	TP	TP	TCTTGGTCATTTAGAGGAAGTAAAAAGTCGTAACAAGGTCTCCGTTGGTGAACCAGCGGAGGGATCATTAAAGAGTTTATTCAACTCCCAAACCCATGTGAACATACCTTCCGTTGCCTCGGCAGGTCGCGACCTACCCCGTAGCGTCCTACCCTGTAGGACCTACCCGGTAGACGCGGGTAAGCCTGCCGGCGGTGTACGAAAACTCTGTCTCATACTGTATCTCTGAATTGATAACTAAATAAGTTAAAACTTTCAACAACGGATCTCTTGGTTCTGGCATCGATGAAGAACGCAGCGAAATGCGATAAGTAATGTGAATTGCAGAATTCAGTGAATCATCGAATCTTTGAACGCACATTGCGCCCATTAGTATTCTAGTGGGCATGCCTGTTCGAG…
KP133353.1	Xylaria	curta	TP	TP	TP	TCTTGGTCATTTAGAGGAAGTAAAAGTCGTAACAAGGTCTCCGTTGGTGAACCAGCGGAGGGATCATTAAAGAGTTCTATAACTCCCAAACCCATGTGAACATACCGTACGTTGCCTCGGCAGGTCGCGACTACCCTGTAGACCCTACCCTGTAGGACCCTACCCTGTAGGACTTTACCTGGTAGGACCTACCCGGCAGACGCGGGTAAGCCTGCCGGCGGCCCACGAAAACTCTGTTTCAGCATTGTACTTCTGAATACTATAACTAAATCAGTTAAAACTTTCAACAACGGATCTCTTGGTTCTGGCATCGATGAAGAACGCAGCGAAATGCGATAAGTAATGTGAATTGCAGAATTCAGTGAATCATCGAATCTTTGAACGCACATTGCGCCCATT…
EU715621.1	Xylaria	curta	TP	TP	FN	GTCTCCGTTGGTGAACCAGCGGAGGGATCATTAAAGAGTTCTATAACTCCCAAACCCATGTGAACATACCTTACGTTGCCTCGGCAGGTCGCGCCTACCTAGTAGCACCCTACCCTGTAGGGGCCTACCCGGGAGACGCGGTAAGCCTGCCGGTGGCCCACGAAACTCTGATTACTTTTGAATTCTGAATCTATAACTAAATAAGTTAAAACTTTCAACAACGGATCTCTTGGTTCTGGCATCGATGAAGAACGCAGCGAAATGCGATAAGTAATGTGAATTGCAGAATTCAGTGAATCATCGAATCTTTGAACGCACATTGCGCCCATTAGTATTCTAGTGGGCATGCCTGTTCGAGCGTCATTTCAACCCTTAAGCCTCTGTTGCTTAGTGTTGGGA…
JF773598.1	Xylaria	curta	TP	TP	FN	GTAACAAGGTCTCCGTTGGTGAACCAGCGGAGGGATCATTAAAGAGTTTTCGTAACTCCCAAACCCATGTGAACTTACCTTCTGTTGCCTCGGCAGGTCGTGTCTACCCTGTGGTCACCTACCCTGTAGGTGACTACCTGGTAGTCACGGGGGTTTGCCTGCCAGTGGCCCGTTAAAACACTGTTTATTATATGTTATTCTGATTTTACAACTAAATAAGTTAAAACTTTCAACAACGGATCTCTTGGTTCTGGCATCGATGAAGAACGCAGCGAAATGCGATAAGTAATGTGAATTGCAGAATTCAGTGAATCATCGAATCTTTGAACGCACATTGCGCCCATTAGTATTCTAGTGGGCATGCCTGTTCGAGCGTCATTTCAACCCTTAAGCCCCTGT…
KJ883611.1	Xylaria	curta	TP	TP	FN	GGAAGTAAAAGTCGTAACAAGGTCTCCGTTGGTGAACCAGCGGAGGGATCATTAAAGAGTTCTATAACTCCCAAACCCATGTGAACATACCGTACGTTGCCTCGGCAGGTCGCGTCTACCCCGTAGCACCCTACCCTGTAAGACCCTACCCTGTAGACCTTACCTGGTAGGACCTACCCGGCAGATGCGGGTAAGCCTGCCGGCGGCCCACGAAAACTCTGTTTTAGCATTGTACTTCTGAATACTATAACTAAATCAGTTAAAACTTTCAACAACGGATCTCTTGGTTCTGGCATCGATGAAGAACGCAGCGAAATGCGATAAGTAATGTGAATTGCAGAATTCAGTGAATCATCGAATCTTTGAACGCACATTGCGCCCATTAGTATTCTAGTGGGC…
KP133352.1	Xylaria	curta	TP	TP	TP	CTTGGTCATTTAGAGGAAGTAAAAGTCGTAACAAGGTCTCCGTTGGTGAACCAGCGGAGGGATCATTAAAGAGTTCTATAACTCCCAAACCCATGTGAACATACCGTACGTTGCCTCGGCAGGTCGCGTCTACCCTGTAGCACCCTACCCTGTAAGGCCCCTACCCTGTAGGACTTACCCGGTAGGACATACCCGGCGGACGCGGGCAAGCCTGCCGGTGGCCCACGAAAACTCTGTTTTGGCATTGTAATTCTGAATACTGTAACTAAATCAGTTAAAACTTTCAACAACGGATCTCTTGGTTCTGGCATCGATGAAGAACGCAGCGAAATGCGATAAGTAATGTGAATTGCAGAATTCAGTGAATCATCGAATCTTTGAACGCACATTGCGCCCACT…
KR534654.1	Xylaria	curta	TP	TP	FN	ACACCTTCCGTAGGGTGAACCTGCGGAGGGATCACTAAAGAGTCTAAACCACTCCCAAACCCATGTGAATATACCATCTGTTGCCTCGGCAGGTCGCGCCTACCTAGTAGCACCCTACCCTGTAGGGCCTACCCGGAAGACGCGGATGACCTGCCGGTGGCCCACGAAACTCTGTCTAGTATTAAATTCTGAATCTATAACTAAATAAGTTAAAACTTTCAACAACGGATCTCTTGGTTCTGGCATCGATGAAGAACGCAGCGAAATGCGATAAGTAATGTGAATTGCAGAATTCAGTGAATCATCGAATCTTTGAACGCACATTGCGCCCATTAGTATTCTAGTGGGCATGCCTGTTCGAGCGTCATTTCAACCCTTAAGCCCCTGTTGCTTAGCGTT…
JX256823.1	Xylaria	curta	TP	TP	FN	ACAAGGTCTCCGTTGGTGAACCAGCGGAGGGATCATTAAAGAGTTCTATAACTCCCAAACCCATGTGAACATACCGTACGTTGCCTCGGCAGGTCGCGTCTACCCTGTAGCACCCTACCCTGTAAGACCCTACCCTGTAGGACTTCCCTGGTAGGACCTACCCGGCAGACRCGGGTAAGCCTGCCGGCGGCCCACSAAAACTCTGTTTTAGCATTGTACTTCTGAATACTATAACTAAATCARTTAAAACTTTCAACAACGGATCTCTTGGTTCTGGCATCSATGAAKAACGCAKCGAAATGCRATAAGTAATGTGAATTGCAGAATTCAGTGAATCATCRAATCTTTGAACGCMCATTGCGCCCATTAGTATTCTAGTGGGCATGCCTGTTCGAGCGT…
GU322456.1	Xylaria	digitata	TP	TP	FN	TCCGTAGGTGAACCTGCGGAGGGATCATTAAAGAGTTTTATAACTCCCTAAAACCCATGTGAACATACCTTACGTTGCCTCGGCAGGTCGCGCCTACCCCGTAACGTCCTACCCTGTAGGACCTACCCGGTAGACACGGGTAAGCCTGCCGGCGGCCCACGAAACTCTGTTTAGTATTGAATTCTGAACCTATAACTAAATAAGTTAAAACTTTCAACAACGGATCTCTTGGTTCTGGCATCGATGAAGAACGCAGCGAAATGCGATAAGTAATGTGAATTGCAGAATTCAGTGAATCATCGAATCTTTGAACGCACATTGCGCCCATTAGTATTCTAGTGGGCATGCCTGTTCGAGCGTCATTTCAACCCTTAAGCCTCTGTTGCTTAGTGTTGGGAG…
JQ087404.1	Xylaria	discolor	TP	TP	FN	TCCGTAGGTGAACCTGCGGAGGGATCATTAAAGAGTTCTATAACTCCCAAACCCCTGTGAACATACCATGCGTTGCCTCGGCAGGTCGTGCCCGTCTCTCAGTAGCTTCACCTCGTGAGGCCTGCGGGCGGGCGCGGGCAAGCCTGCCGGCGGCCCCCTAAAACTCTGTTTATCACTGGAATTCTGAATCAGTAACGAATTAAGTTAAAACTTTCAACAACGGATCTCTTGGTTCTGGCATCGATGAAGAACGCAGCGAAATGCGATAAGTAATGTGAATTGCAGAATTCAGTGAATCATCGAATCTTTGAACGCACATTGCGCCCATTAGTATTCTAGTGGGCATGCCTGTTCGAGCGTCATTTCAACCCTTAAGCCCCTGTTGCTTAGCGTTGGGAG…
KR534736.1	Xylaria	enteroleuca	TP	TP	FN	CCTTCCGTAGGGTGAACCTGCGGAGGGATCATTAAAGAGTTCTATAACTCCCAAACCCATGTGAACATACCTTACGTTGCCTCGGCAGGTCGCGCCTACCTAGTAGCGCCCTACCCTGGTAGGGCCTACCCGGGAGACGCGGGTAAGCCTGCCGGCGGCCCACGAAACTCTGTCTGATATTGAATTCTGAACCTATAACTAAATAAGTTAAAACTTTCAACAACGGATCTCTTGGTTCTGGCATCGATGAAGAACGCAGCGAAATGCGATAAGTAATGTGAATTGCAGAATTCAGTGAATCATCGAATCTTTGAACGCACATTGCGCCCATTAGTATTCTAGTGGGCATGCCTGTTCGAGCGTCATTTCAACCCTTAAGCCTCTGTTGCTTAGCGTTGG…
EU179864.1	Xylaria	escharoidea	TP	TP	FN	TCCGTAGGTGAACCTGCGGAGGGATCATTAAAGAGTTTACAAAACTCCCAAACCCATGTGAACGTTACCTTCTGTTGCCTCGGCAGGGGACGCTGGACGGCTTCCGTCCGGCGAGCTCCCCCCTGCCGGCGGCCCTGAAAACTCTGTTTCGTACATGAATTCTGAATCAATAACTAAATAAGTTAAAACTTTCAACAACGGATCTCTTGGTTCTGGCATCGATGAAGAACGCAGCGAAATGCGATAAGTAATGTGAATTGCAGAATTCAGTGAATCATCGAATCTTTGAACGCACATTGCGCCCGTCAGTATTCTGGCGGGCATGCCTGTTCGAGCGTCATTTCAACCCTTAAGCCCTCGTTGCTTAGCGTTGGGAGCCTACCCTTCTGGGTAGCTCCC…
KR025539.1	Xylaria	feejeensis	TP	TP	FN	GGAAGTAAAAGTCGTAACAAGGTCTCCGTTGGTGAACCAGCGGAGGGATCATTAAAGAGTTTACAACTCCTAAACCCCATGTGAACATACTTAACGTTGCCTCGGCGGGTCGTACCTACCCTGTAGTGCACTTACCTCTAAGTGCCGTACCCGGTAGGTACGGGTAAGCCCGCCGGCGCCCCACTAAACTCTGTTTACTTACTGGATCTCTGAATTATAACTAAATAAGTTAAAACTTTCAACAACGGATCTCTTGGTTCTGGCATCGATGAAGAACGCAGCGAAATGCGATAAGTAATGTGAATTGCAGAATTCAGTGAATCATCGAATCTTTGAACGCACATTGCGCCCATTAGTATTCTAGTGGGCATGCCTGTTCGAGCGTCATTTCAACCCTTA…
KJ767110.1	Xylaria	feejeensis	TP	TP	FN	CTTCCGTAGGTGAACCTGCGGAGGGATCATTAAAGAGTTTATAACTCCCAAACCCCATGTGAACATACCTAACGTTGCCTCGGCGGGTCGTACCTACCTTGTAGTGCACTTACCTGTAAGTGCCTACCCGGTAGGCACGGGTAAGCCCGCCGGCGCCCCACGAAACTCTGTTTAATTACTGGATATCTGAATTATAACTAAATAAGTTAAAACTTTCAACAACGGATCTCTTGGTTCTGGCATCGATGAAGAACGCAGCGAAATGCGATAAGTAATGTGAATTGCAGAATTCAGTGAATCATCGAATCTTTGAACGCACATTGCGCCCATTAGTATTCTAGTGGGCATGCCTGTTCGAGCGTCATTTCAACCCTTAAGCCTTCTGTTGCTTAGCGTTGG…
GU324753.1	Xylaria	fimbriata	TP	TP	FN	TCCGTAGGTGAACCTGCGGAGGGATCATTATAGAGTCTAAAAAACTCCCAAACCCATGTGAACATACCTCAAGTTGCCTCGGCAGGTCGTGCCAACCGGTCGTATGCCTTTATACTATAGGGCACCTCCGGTGGGTGCGGTTAAGCCTGTCAGTGGACCACTAAATTCTGTTTATTATTGAATTCTGAACCTATAACTAAATAAGTTAAAACTTTCAACAACGGATCTCTTGGTTCTGGCATCGATGAAGAACGCAGCGAAATGCGATAAGTAATGTGAATTGCAGAATTCAGTGAATCATCGAATCTTTGAACGCACATTGCGCCCATTAGCATTCTAGTGGGCATGCCTGTTCGAGCGTCATTTCAACCCTTAAGCCCTGTTGCTTAGCGTTGGGAG…
KP133410.1	Xylaria	fissilis	TP	TP	TP	TCTTGGTCATTTAGAGGAAGTAAAAGTCGTAACAAGGTCTCCGTTGGTGAACCAGCGGAGGGATCATTACAGAGTTTAACCGCTCCCAAACCTATGTGAACTTACCGTTTGTTGCCTCGGCAGGTCGCACACCTACGTTGTAGGACCTTCCCCGGAGGGTGCGGGTAATCCTGCCGGCGGCCCACGAAATTCTGTTTACTGTGTGTCACTCTGAATCGATAACTAAATAAGTTTAAAACTTTCAACAACGGATCTCTTGGTTCTGGCATCGATGAAGAACGCAGCGAAATGCGATAAGTAATGTGAATTGCAGAATTCAGTGAATCATCGAATCTTTGAACGCACATTGCGCCCATTAGTATTCTAGTGGGCATGCCTGTTCGAGCGTCATTTCAACCC…
KP133384.1	Xylaria	fissilis	TP	TP	TP	TCTTGGTCATTTAGAGGAAGTAAAAGTCGTAACAAGGTCTCCGTTGGTGAACCAGCGGAGGGATCATTAAAGAGTTCTAAAGAAAACTCCTAAACCCATGTGAACATACCTTACGTTGCCTCGGCAGGTCGCGCCTACCCTGTAGTCCCCTACCCTGTAGGGTCTACCCGGTACTCGCGGGTACTCCTGCCGATGGCCCAAGAAACACTCTGCTCTCCATAGAATTCTGAACCTATAACTTAATACGTTAAAACTTTCAACAACGGATCTCTTGGTTCTGGCATCGATGAAGAACGCAGCGAAATGCGATAAGTAATGTGAATTGCAGAATTCAGTGAATCATCGAATCTTTGAACGCATATTGCGCCCATTAGTATTCTAGTGGGCATGCCTGTTCGA…
KP133391.1	Xylaria	fissilis	TP	TP	FN	CAAGGTCTCCGTTGGTGAACCAGCGGAGGGATCATTAAAGAGTTATAAAGAAAACTCCCAAACCCATGTGAACATACCTTACGTTGCCTCGGCAGGTCGCGCCTGCCCTGTAGTCCCCTACCCTGTAGGGGCTACCCGGTAGTCGCGGGTACTACTGCCGATGGCCCAAGAAACACTCTGCTCTCTATAGAATTCTGAACTTATAACTTAATACGTTAAAAACTTTCAACAACGGATCTCTTGGTTCTGGCATCGATGAAGAACGCAGCGAAATGCGATAAGTAATGTGAATTGCAGAATTCAGTGAATCATCGAATCTTTGAACGCATATTGCGCCCATTAGTATTCTAGTGGGCATGCCTGTTCGAGCGTCATTTCAACCCTTAAGCCCTTGTTGCT…
GU322451.1	Xylaria	frustulosa	TP	TP	FN	TCCGTAGGTGAACCTGCGGAGGGATCATTAAAGAGTTCTATAACTCCTAAACCCCATGTGAACATACCTTACGTTGCCTCGGCAGGCCGTGCCTACCCTGTAGTGCCCTACCCTGTAGGTGTCTACCTTGTAGACACGGGTAAGCCTGCCGGTGGCCTACGAAGCTCTGATTTGATTGGATAATTCTGAACAGTAACTGAATAAGTTAAAACTTTCAACAACGGATCTCTTGGTTCTGGCATCGATGAAGAACGCAGCGAAATGCGATAAGTAATGTGAATTGCAGAATTTAGTGAATCATCGAATCTTTGAACGCACATTGCGCCCATTAGTATTCTAGTGGGCATGCCTGTTCGAGCGTCATTTCAACCCTTAAGCCTCTGTTGCTTAGCGTTGGGA…
KP133419.1	Xylaria	globosa	TP	TP	TP	TCTTGGTCATTTAGAGGAAGTAAAAGTCGTAACAAGGTCTCCGTTGGTGAACCAGCGGAGGGATCATTAAAGAGTTTTTAACTCCTAAACCCATGTGAATATACCATACGTTGCCTCGGCAGGCTGCATACGATTCTCTAGTAGAAACCCGGTGCGTTAAGGCCTGCCGGCGGCCCATTCTATGAATTCTAGTTATATTGTTTGGTTCTGATATGAAGTAAATTATAAGTTAAAACTTTCAACAACGGATCTCTTGGTTCTGGCATCGATGAAGAACGCAGCGAAATGCGATAAGTAATGTGAATTGCAGAATTTAGTGAATCATCGAATCTTTGAACGCACATTGCGCCCATTAGTATTCTAGTGGGCATGCCTGTTCGAGCGTCATTTCAACCCTTA…
JQ341088.1	Xylaria	grammica	TP	TP	TP	TCTTGGTCATTTAGAGGAAGTAAAAGTCGTAACAAGGTCTCCGTTGGTGAACCAGCGGAGGGATCATTAAAGAGTTATTACAACTCCCAAACCCATGTGAACTTACCTTCTGTTGCCTCGGCAGGTCGCGACCTACCCTGTGAGGCCCTACCCTGTAGGGCCCTACCTGGTAGTCGCGGGTACGCCTGCCGGTGGCCCATGAAACTCTGTTTATTCTTGTTATTCTGAATCTATAACTAAATAAGTTAAAACTTTCAACAACGGATCTCTTGGTTCTGGCATCGATGAAGAACGCAGCGAAATGCGATAAGTAATGTGAATTGCAGAATTCAGTGAATCATCGAATCTTTGAACGCACATTGCGCCCATTAGTATTCTAGTGGGCATGCCTGTTCGAGC…
JQ341087.1	Xylaria	grammica	TP	TP	TP	CTTGGTCCATTTAGAGGAAGTAAAAGTCGTAACAAGGTCTCCGTTGGTGAACCAGCGGAGGGATCATTAAAGAGTTATTACAACTCCCAAACCCATGTGAACTTACCTTCTGTTGCCTCGGCAGGTCGCGACCTACCCTGTGAGGCCCTACCCTGTAGGGCCCTACCTGGTAGTCGCGGGTACGCCTGCCGGTGGCCCATGAAACTCTGTTTATTCTTGTTATTCTGAATCTATAACTAAATAAGTTAAAACTTTCAACAACGGATCTCTTGGTTCTGGCATCGATGAAGAACGCAGCGAAATGCGATAAGTAATGTGAATTGCAGAATTCAGTGAATCATCGAATCTTTGAACGCACATTGCGCCCATTAGTATTCTAGTGGGCATGCCTGTTCGAGC…
EU179865.1	Xylaria	griseosepiacea	TP	TP	FN	TCCGTAGGTGAACCTGCGGAGGGATCATTAGAGAGTTTTTTTGGACTCCCAAACCCACGTGAACGTACCACGCGTTGCCTCGGCGTGCCCCGCGCCCGCCGGCGGCCCACGTAAACTCTGTCTGCAGTTGTCCTCTGAACGTTTGGAAATACAGTTAAAACTTTCAACAACGGATCTCTTGGTTCTGGCATCGATGAAGAACGCAGCGAAATGCGATAAGTAATGTGAATTGCAGAATTCAGTGAATCATCGAATCTTTGAACGCACATTGCGCCCGCCAGCATTCTGGCGGGCATGCCTGTTCGAGCGTCATTTCAACCCTTAAGCCCCCGTTGCTTAGCGTTGGGAGCCTACCGCCGCGTAGCTCCCCAAAGTCAGTGGCGGAGCCGGTCACCCACT…
GU322464.1	Xylaria	haemorrhoidalis	TP	FN	FN	TCCGTAGGTGAACCTGCGGAGGGATCATTAAAGAGTTTTTAACTCCTAAACCCATGTGAACATACTATATGTTGCCTCGGCAGGTCGCATACAATCTATATTAGCACTCACTAATAGCTTGTTCGATGTTGTTGTTTTGACAAGTGAGCTCTCACCTGCGAGTAATCCGGACAGAAGCGTTATAGCTTGTCAGTGCATTCAACGTTGTTAAAGCTATGAGTCTTATTTAGACGATGCGTTAAGGCCTGCCGGCGGCCCATTAAACACCGTAGGTTGGTTGCGTCTACTCTATAAGATTAAAATACATCTGTGATGGGAGGAGGATGTGGCCGGTAGTTAATCTACCCTTGTGGTTTAATCGACCCTTGTGCTTTTGCTGGCTTTTTTATTCCCTACCCT…
KP133430.1	Xylaria	hypoerythra	TP	TP	TP	TCTTGGTCATTTAGAGGAAGTAAAAAGTCGTAACAAGGTCTCCGTTGGTGAACCAGCGGAGGGATCATTATAGAGTTATCATAACTCCTAAACCCATGTGAACTTACCTTCTGTTGCCTCGGCAGGTCGCGTTTACCCAGTAAGACCCTACCCTGTAATGCCTTACCCTGTAAGGCATTTCCCGGGGAGACTTACCCGGTACTCGCGGTATAGCTTGCCGGTGGCCTACGAAATTCTGTTTATTTATGTTACTCTGAATCTATTACTTAATAAGTTAAAAACTTTCAACAACGGATCTCTTGGTTCTGGCATCGATGAAGAACGCAGCGAAATGCGATAAATAATATGAATTGCAGAATTCAGTGAATCATCGAGTTTTTGAACGCACATTGCGCCCAT…
AF201711.1	Xylaria	hypoxylon	TP	TP	FN	TTCGTGTACAAGGTCTCGCTTGGTGAACCAGCGGAGGGATCATTAAAGAGTGTAATAAAACTCCTAAACCCCTGTGGAACTTATATTGGTTTGACGCAGCAGATAGCGTCTACCTCGCGGGCTCCTACCTTGGTAGGAGCTTGCAAGGTGGGCGCAGGTCTGTTTTTCCATATTCGTAAGGCTCTCTCTTTTATTAGAGAGCGGTCTGCGCAGTGGACGCAGTTAGTTACTTACGTTGCGACATCGCAAGCGTTATTGTACAAATACTGTGGAGGTCACATAAACCTGTTTACTGTTATAATCTGAAATATATAAAACAAGTTAAAACTTTCAACAACGGATCTCTTGGTTCTGGCATCGATGAAGAACGCAGCGAAATGCGATAAGTAATGTGAATTG…
GU300095.1	Xylaria	hypoxylon	TP	TP	FN	TCCGTAGGTGAACCTGCGGAGGGATCATTAAAGAGTTAATTACAACTCCCAAACCCATGTGAACTTACCTTCTGTTGCCTCGGCAGGTCGGGTTTACCCTGTGAGGTGTTACCCTGTAAGACCCTACCTGGTAGACCCGGGTACGCCTGCCGGTGGCCCATGAAACTCTGTTTATTCTATGTTATTCTGAATCTATAAACTAAATAAGTTAAAACTTTCAACAACGGATCTCTTGGTTCTGGCATCGATGAAGAACGCAGCGAAATGCGATAAGTAATGTGAATTGCAGAATTCAGTGAATCATCGAATCTTTGAACGCACATTGCGCCCATTAGTATTCTAGTGGGCATGCCTGTTCGAGCGTCATTTCAACCCTTAAGCCCCTGTTGCTTAGCGTTG…
EU715670.1	Xylaria	hypoxylon	FN	TP	FN	GTCTCCGTTGGTGAACCAGCGGAGGGATCATTAAAGAGTGTAATAAAACTCCTAAACCCCTGTGAACTTATATTGGTTTGACGCAGCAGATAGCGTCTACCTCGCGGGCTCCTACCTTGGTAGGAGCTTGCAAGGTGGGCGCAGGTCTGTTTTTCCATATTCGTAAGGCTCTCTCTTTTATTAGAGAGCGGTCTGCGCAGTGGACGCAGTTAGTTACTTACGTTGCGACATCGCAAGCGTTATTGTACAAATACTGTGGAGGTCACATAAACCTGTTTACTGTTATAATCTGAAATATATAAAACAAGTTAAAACTTTCAACAACGGATCTCTTGGTTCTGGCATCGATGAAGAACGCAGCGAAGTGCGATAAGTAATGTGAATTGCAGAATTCAGTGA…
KP133431.1	Xylaria	ianthinovelutina	TP	TP	TP	TCTTGGTCATTTAGAGGAAGTAAAAGTCGTAACAAGGTCTCCGTTGGTGAACCAGCGGAGGGATCATTAAAGAGTGTAATAACTCCCAAACCCATGTGAACATACCTTACGTTGCCTCGGCAGGTCGCGCCTACCCCGCAGAGCCCTACCCTGTAGGGCCCTACCCGGTGGACGCGGGTAAGCCTGCCGGCGGCCCACGAAACTCTGTTTAGCATTGTACTTCTGAACAATATAACTAAATAAGTTAAAACTTTCAACAACGGATCTCTTGGTTCTGGCATCGATGAAGAACGCAGCGAAATGCGATAAGTAATGTGAATTGCAGAATTCAGTGAATCATCGAATCTTTGAACGCACATTGCGCCCATTAGTATTCTAGTGGGCATGCCTGTTCGAGCG…
KY564221.1	Xylaria	ianthinovelutina	TP	TP	FN	TCGGTTGGTGAACCAGCGGAGGGATCATTAAAGAGTGTAATAACTCCCAAACCCATGTGAACATACCTTACGTTGCCTCGGCAGGTCGCGCCTACCCCGTAGAGCCCTACCCTGTAGGACCCTACCCGGTGGACGCGGGCAAGCCTGCCGGCGGCCCACGAAACTCTGTTTAGCATTGTACTTCTGAACAATATAACTAAATAAGTTAAAACTTTCAACAACGGATCTCTTGGTTCTGGCATCGATGAAGAACGCAGCGAAATGCGATAAGTAATGTGAATTGCAGAATTCAGTGAATCATCGAATCTTTGAACGCACATTGCGCCCATTAGTATTCTAGTGGGCATGCCTGTTCGAGCGTCATTTCAACCCTTAAGCCCCTGTTGCTTAGCGTTGGGA…
GU324741.1	Xylaria	intracolorata	TP	TP	FN	TCCGTAGGTGAACCTGCGGAGGGATCATTAAAGAGTTTTATAACTCCCAAACCCATGTGAACATACTTTACGTTGCCTCGGCAGGTCGTGTCTACCCAGTAGCCCCCTACCCTGTAGGACCTACCCGGTAGACACGGGTAAGCCTGCCGGCGGCCCACGAAACTCTGTTTATTATTGAATTCTGAACCTATAACTAAATAAGTTAAAACTTTCAACAACGGATCTCTTGGTTCTGGCATCGATGAAGAACGCAGCGAAATGCGATAAGTAATGTGAATTGCAGAATTCAGTGAATCATCGAATCTTTGAACGCACATTGCGCCCATTAGTATTCTAGTGGGCATGCCTGTTCGAGCGTCATTTCAACCCTTAAGCCCTGTTGCTTAGTATTGGGAGCCT…
GU322439.1	Xylaria	juruensis	TP	TP	FN	TCCGTAGGTGAACCTGCGGAGGGATCATTAAAGAGTGTAATAACTCCCAAACCCATGTGAACATACCTTACGTTGCCTCGGCAGGTCGCGCCTACCCCGAAGGTCCCTACCCTGTAGGGACCTACCCGGTGGGCGCGGGTAAGCCTGCCGGCGGCCCACGAAACTCTGTTTAGCATTATACTTCTGAATTATATAACTAAATCAGTTAAAACTTTCAACAACGGATCTCTTGGTTCTGGCATCGATGAAGAACGCAGCGAAATGCGATAAGTAATGTGAATTGCAGAATTCAGTGAATCATCGAATCTTTGAACGCACATTGCGCCCATTAGTATTCTAGTGGGCATGCCTGTTCGAGCGTCATTTCAACCCTTAAGCCCCTGTTGCTTAGCGTTGGGA…
GU324747.1	Xylaria	laevis	TP	TP	FN	TCCGTAGGTGAACCTGCGGAGGGATCATTAAAGAGTTCTATAACTCCCAAACCCATGTGAACATACCTTACGTTGCCTCGGCAGGTCGCGCCTACCCCGTAGCCTCCTACCCTGTAGGACCTACCCGGTAGACGCGGGTAAGCCTGCCGGCGGCCCAAGAAACTCTGTTTAGTATTGAATTCTGAACCTATAACTAAATAAGTTAAAACTTTCAACAACGGATCTCTTGGTTCTGGCATCGATGAAGAACGCAGCGAAATGCGATAAGTAATGTGAATTGCAGAATTCAGTGAATCATCGAATCTTTGAACGCACATTGCGCCCATTAGTATTCTAGTGGGCATGCCTGTTCGAGCGTCATTTCAACCCTTAAGCCTCTGTTGCTTAGTGTTGGGAGCC…
JQ087406.1	Xylaria	lechatii	TP	TP	FN	TCCGTAGGTGAACCTGCGGAGGGATCATTAGAGAGTTCCGCAACTCCCAAACCCCTGTGAACATACCCTACGTTGCCTCGGCAGGTCGTGGTCATCCCGCAACAACCCCGCGGGCTGGTCACGTGCGCAGGCCTGCCGGCGGCCCCCCCCTTTTTTTTATTAGAAACCCTGTCTGCTATTTGGAATTCTGAACGCGTGGCTAAATACGTTAAAACTTTCAACAACGGATCTCTTGGCTCTGGCATCGATGAAGAACGCAGCGAAATGCGATAAGTAATGTGAATTGCAGAATTCAGTGAATCATCGAATCTTTGAACGCACATTGCGCCCATTAGTATTCTAGTGGGCATGCCTGTTCGAGCGTCATTTCAACCCCTTAAGCCTCTGTTGCTTAGCGTT…
JX256826.1	Xylaria	liquidambaris	TP	TP	FN	TTTTTTGGAAGTAAAAGTCGTAACAAGGTCTCCGTTGGTGAACCAGCGGAGGGATCATTAAAGAGTTATTACAACTCCCAAACCCATGTGAACTTACCTTCTGTTGCCTCGGCAGGTCGTGGCTACCCTGTGAGGTCCTACCCTGTAGGACCCTACCCGGTGGTCTCGGTTAAGCCTGCCGGTGGCCCAAGAAACTCTGTTAATTATATGTTATTCTGAATCTATAACTAAATAAGTTAAAACTTTCAACAACGGATCTCTTGGTTCTGGCATCGATGAAGAACGCAGCGAAATGCGATAAGTAATGTGAATTGCAGAATTCAGTGAATCATCGAATCTTTGAACGCACATTGCGCCCATTAGTATTCTAGTGGGCATGCCTGTTCGAGCGTCATTTCA…
JX501293.1	Xylaria	longipes	TP	TP	FN	GGAAGTAAAAGTCGTAACAAGGTCTCCGTTGGTGAACCAGCGGAGGGATCATTAAAGAGTTCTATAACTCCCAAACCCATGTGAACATACCTTACGTTGCCTCGGCAGGTCGTGCCTACCCCGTAGCGTCCTACCCGGTAGACGCGGGTAAGCCTGCCGGCGGCCCACGAAACTCTGTTTAGTATTGAATTCTGAACCTATAACTAAATAAGTTAAAACTTTCAACAACGGATCTCTTGGTTCTGGCATCGATGAAGAACGCAGCGAAATGCGATAAGTAATGTGAATTGCAGAATTCAGTGAATCATCGAATCTTTGAACGCACATTGCGCCCATTAGTATTCTAGTGGGCATGCCTGTTCGAGCGTCATTTCAACCCTTAAGCCCCTGTTGCTTAGT…
KU204608.1	Xylaria	longipes	TP	TP	FN	ACAAGGTCTCCGTTGGTGAACCAGCGGAGGGATCATTAAAGAGTTTTTATAACTCCTAAACCCATGTGAACATACCTTACGTTGCCTCGGCAGGTCGCGCTTACCTCGTAGCGTCTTACCCTGTATGACCTACCCGGTAGACGCGGGTAAGCCTGCCGGTGGCCCACAAAACTCTTGTTTAATATTGAATTCTGAACTGTTAACTAAATAAGTTAAAAACTTTCAACAACGGATCTCTTGGTTCTGGCATCGATGAAGAACGCAGCGAAATGCGATAAGTAATGTGAATTGCAGAATTCAGTGAATCATCGAATCTTTGAACGCACATTGCGCCCATTAGTATTCTAGTGGGGCATGCCTGTTCGAGCGTCATTTCAACCCTTAAGCCATTGTTGCTTA…
GU324739.1	Xylaria	luteostromata	TP	TP	FN	TCCGTAGGTGAACCTGCGGAGGGATCATTAAAGAGTTCTATAACTCCCAAACCCATGTGAACATACCTTACGTTGCCTCGGCAGGTCGCGCTTACCCAGTAGCCTCCTACCCTGTAGGTCTTACCTGGTAGACGCGGGTAAGCCTGCCGGCGGCCCACGAAACTCTGTTTAGCATTGAATTCTGAACCTACAACTAAATAAGTTAAAACTTTCAACAACGGATCTCTTGGTTCTGGCATCGATGAAGAACGCAGCGAAATGCGATAAGTAATGTGAATTGCAGAATTCAGTGAATCATCGAATCTTTGAACGCACATTGCGCCCATTAGTATTCTAGTGGGCATGCCTGTTCGAGCGTCATTTCAACCCTTAAGCCCCTGTTGCTTAGTGTTGGGAGCC…
KX467873.1	Xylaria	mali	TP	TP	FN	TCCGTAGGTGAACCTGCGGAGGGATCATTAAAGAGTTTTGATAACTCCCAAACCCATGTGAACTTACCTTCTGTTGCCTCGGCAGGTCGCGTCTACCCTGTGGGCACCTACCCTGTAGGACCATACCTGGTGGTCGCGGTCATGCCTGCCGGTGGCCCTTTAAACTTTCTGTGTATTCTATGTTATTCTGAGTTGGCAACTAAAATAAGTTAAAACTTTCAACAACGGATCTCTTGGTTCTGGCATCGATGAAGAACGCAGCGAAATGCGATAAGTAATGTGAATTGCAGAATTCAGTGAATCATCGAATCTTTGAACGCACATTGCGCCCATTAGTATTCTAGTGGGCATGCCTGTTCGAGCGTCATTTCAACCCTTAAGCCCCTGTCGCTTAGTGTT…
KP133435.1	Xylaria	meliacearum	TP	TP	TP	TCTTGGTCATTTAGAGGAAGTAAAAGTCGTAACAAGGTCTCCGTTGGTGAACCAGCGGAGGGATCATTAAAGAGTTGACCTAACTCCCAAACCCATGTGAATATACCTCTCGTTGCCTCGGCAGACTGACTGTGGACTTACCCTGTAGGCGCCTACCCGGTAACCCACTTACCCTGTCGATGGCCCATCAAACTCTGTTTATATTATGTTACTCTGAATCTTTGATTAAAACAAATAAGTTAAAACTTTCAACAACGGATCTCTTGGTTCTGGCATCGATGAAGAACGCAGCGAAATGCGATAAGTAATGTGAATTGCAGAATTCAGTGAATCATCGAATCTTTGAACGCACATTGCGCCCATTAGTATTCTAGTGGGCATGCCTGTTCGAGCGTCATT…
GU300084.1	Xylaria	meliacearum	TP	TP	FN	TCCGTAGGTGAACCTGCGGAGGGATCATTAAAGAGTTATGTAACTCCTTAAACCCCTGTGAACCATACCCCGCGTAGCCTCGGCAGGCCAACGCTGGCTTTTTAAAACGAAGCTCGCCGAAAACCTGCCGGCGGCCCCGAAACTTCTGTTACCACAAAATTGATATTTCTGAATCTTGATGTAAACAAGTTAAAACTTTCAACAACGGATCTCTTGGTTCTGGCATCGATGAAGAACGCAGCGAAATGCGATAAGTAATGTGAATTGCAGAATTCAGTGAATCATCGAATCTTTGAACGCACATTGCGCCCATTAGTATTCTAGTGGGCATGCCTGTTCGAGCGTCATTTCAACCCTTAAGCCCCCTGTTGCTTAGCGTTGGGAACTACGGGCGACGGC…
GU300086.1	Xylaria	microceras	TP	TP	FN	TCCGTAGGTGAACCTGCGGAGGGATCACTAACGAGTTGATTCAACTCCTAAACCCATGTGAACTTACCTACGTTGCCTCGGCAGGACGGCTTCTACCCGGTACGCCCTACGCCCTACCCTGTAGGAGCGTACCGGGTAGCCGCCTACACCTGCCGGCGGCCCACTCAACTCTGTGGATTATATGTGGCATTCTGAATCAGATATAAATAGGTTAAAACTTTCAACAACGGATCTCTTGGTTCTGGCATCGATGAAGAACGCAGCGAAATGCGATAAGTAATGTGAATTGCAGAATTCAGTGAATCATCGAATCTTTGAACGCACATTGCGCCCATTAGTATTCTAGTGGGCATGCCTGTTCGAGCGTCATTTCAACCCCTTAAGCCCCTGTTGCTTAGC…
KY250410.1	Xylaria	moelleroclavus	TP	TP	FN	TTAGAGGAAGTAAAAGTCGTAACAAGGTCTCCGTTGGTGAACCAGCGGAGGGATCATTAAAGAGTTTTATAACTCCCAAACCCATGTGAACATACCGTACGTTGCCTCGGCAGGCCGCCTACCCTGTAGTGCCCTGCCGGCGGCCCATTTAACGCTGTTTATTATTGAATTCTGAGGTTATTATAAATAAGTTAAAACTTTCAACAACGGATCTCTTGGTTCTGGCATCGATGAAGAACGCAGCGAAATGCGATAAGTAATGTGAATTGCAGAATTTAGTGAATCATCGAATCTTTGAACGCACATTGCGCCCATTAGTATTCTAGTGGGCATGCCTGTTCGAGCGTCATTTCAACCCTTAAGCCCCTGTTGCTTAGTGTTGGGAGCCTACGGCAGCGT…
KP133438.1	Xylaria	multiplex	TP	TP	TP	TCTTGGTCATTTAGAGGAAGTAAAAAGTCGTAACAAGGTCTCCGTTGGTGAACCAGCGGAGGGATCATTAAAGAGTTTTGATAACTCCTAAAACCCATGTGAACTTACCTTCTGTTGCCTCGGCAGGTCGTGTCTACCCTGTGGTCTCCTACCCTGTAGGAGACTACCTGGTGGTCACGGGTCTACCTGTCAGTGGCCCGTTAAACTCTGTTTATTATATGCCATTCTGAATTATCAACTAAATAAGTTTAAAACTTTCAACAACGGATCTCTTGGTTCTGGCATCGATGAAGAACGCAGCGAAATGCGATAAGTAATGTGAATTGCAGAATTCAGTGAATCATCGAATCTTTGAACGCACATTGCGCCCATTAGTATTCTAGTGGGCATGCCTGTTCG…
GU300087.1	Xylaria	muscula	TP	TP	FN	TCCGTAGGTGAACCTGCGGAGGGATCATTAACGAGTTTATTCAACTCCTAAACCCATGTGAACTTACCTACGTTGCCTCGGCTAGACGGCTCCTACCCGGAGCGCTCCTACCCTGTAGGAGCGTACCTGGTAGCCGCCTATTCTGCCGGCGGCCCATTAAACTCTGTGGATTATGTGGCATTCTGAATGGTATACAAATACGTTAAAACTTTCAACAACGGATCTCTTGGTTCTGGCATCGATGAAGAACGCAGCGAAATGCGATAAGTAATGTGAATTGCAGAATTCAGTGAATCATCGAATCTTTGAACGCACATTGCGCCCACTAGTATTCTAGTGGGCATGCCTGTTCGAGCGTCATTTTAACCCCTTAAGCCTTTGTTGCTTAGCGTTGGGAGC…
GU324755.1	Xylaria	nigripes	TP	TP	FN	TCCGTAGGTGAACCTGCGGAGGGATCATTAAAGAGTTTACTACAACTCCCAAACCCATGTGAACATACCTTCTGTTGCCTCGGCAGGTCGTGTAGGACCGGTGCAATAAGCCCACAAAGCGGGCTGCCCGGGCCCTCTCACATATAGCCTGCCGGTGGCCTACAAAAACTCTGTCTGAACTTGACTTCTGAAATCATACTTAATAAGTTAAAACTTTCAACAACGGATCTCTTGGTTCTGGCATCGATGAAGAACGCAGCGAAATGCGATAAGTAATGTGAATTGCAGAATTCAGTGAATCATCGAATCTTTGAACGCACATTGCGCCCATTAGCATTCTAGTGGGCATGCCTGTTCGAGCGTCATTTCAACCCTTAAGCCCCAGTTGCTTAGTGTTGG…
JQ979095.1	Xylaria	nigripes	TP	TP	FN	TCCGTAGGTGAACCTGCGGAGGGATCATTAAAGAGTTAAAACAACTCCCAAACCCTGTGAACGTACCTCTTGTTGCCTCGGCAGGGCGCGAGGGCCCGGCGCGAGCCGAGCACTCGCGCGTCACCTGCCGGCGGCTCACGAAAACTATGTTTATTATTGACTTCTGAACAAACAACTTAATAAGTTAAAACTTTCAACAACGGATCTCTTGGTTCTGGCATCGATGAAGAACGCAGCGAAATGCGATAAGTAATGTGAATTGCAGAATTCAGTGAATCATCGAATCTTTGAACGCACATTGCGCCCACTAGTATTCTGGTGGGCATGCCTGTTCGAGCGTCATTTCAACCCTTAAGCCCTCGTTGCTTAGTGTTGGGAGACTACGGCATCGTAGCTCCC…
EU179869.1	Xylaria	ochraceostroma	TP	TP	FN	TCCGTAGGTGAACCTGCGGAGGGATCATTAGCGAGTTATCTAAAAACTCCCACACCCTGTGTGAACATACCTCTGTTGCCTCGGCAGGTCTGACCTGCCGGCGGCGTACAACAAACTCTTTTATCTATAACCAGTCTTCTGAAAAACAACTTGAATTAGTTAAAACTTTCAACAACGGATCTCTTGGTTCTGGCATCGATGAAGAACGCAGCGAAATGCGATAAGTAATGTGAATTGCAGAATTCAGTGAATCATCGAATCTTTGAACGCACATTGCGCCCATCAGTATTCTGGTGGGCATGCCTGTTCGAGCGCCATTTCAACCCTTAAGCCCCTGTTGCTTAGTGTTGGGGGCCTACCACGGTAGCCCCTGAAAGCCATTGGCGGAGTCGGTCGCAC…
KP133441.1	Xylaria	ophiopoda	TP	TP	TP	TCTTGGTCATTTAGAGGAAGTAAAAGTCGTAACAAGGTCTCCGTTGGTGAACCAGCGGAGGGATCATTAAAGAGTTTATTAACTCCCAAACCCATGTGAACATACCATACGTTGCCTCGGCAGGCTACATCTGCTCTGTTAGGGCGATGTGCAACCGGCCTGCCGGCGGTCCATTAACTCTGTTTATTTTTGCATTCTGAGGTTATATACAATAAGTTAAAACTTTCAACAACGGATCTCTTGGTTCTGGCATCGATGAAGAACGCAGCGAAATGCGATAAGTAATGTGAATTGCAGAATTTAGTGAATCATCGAATCTTTGAACGCACATTGCGCCCGTTAGTATTCTAGCGGGCATGCCTGTTCGAGCGTCATTTCAACCCTTAAGCCTTTGTTGCT…
GU322461.1	Xylaria	ophiopoda	TP	TP	FN	TCCGTAGGTGAACCTGCGGAGGGATCATTAAAGAGTTTTTTAACTCCTAAACCCATGTGAACATACCATACGTTGCCTCGGTAGGCTGTATCTACTCTACGCGATAACTAAATAGTGGATGTGTTGTGGCCGGTAGTTTTTTACCCTTGTGCTTCGGCAGGCTTAAAACCGCGATCTTGTAGAAAATTCGCTAGAGTGATGCGTACCAGCCTGCCGGTGGCCCATCAAACTCTAGTTTTTTTTTTTTTTCAGTTCTGACATAATTTAAAACTTTCAACAACGGATCTCTTGGTTCTGGCATCGATGAAGAACGCAGCGAAATGCGATAAGTAATGTGAATTGCAGAATTTAGTGAATCATCGAATCTTTGAACGCACATTGCGCCCATTAGTATTCTAG…
GU322434.1	Xylaria	oxyacanthae	TP	TP	FN	TCCGTAGGTGAACCTGCGGAGGGATCATTACAGAGTTTTCGTAACTCCCAAACCCATGTGAACCTTATACTCTGCGTTGCCTCGGCAGGTCGCGCTCACCCGGTGGTACCCTACCCTGTAGGGGCCTACCCGGTGGACGCGGTGAAAGCCTGCCGGCGGCCCAACCCAAACTCTTGTTTATTATTTGAATCTTCTGAGCTTTATAACTAAATAAGTTAAAACTTTCAACAACGGATCTCTTGGTTCTGGCATCGATGAAGAACGCAGCGAAATGCGATAAGTAATGTGAATTGCAGAATTCAGTGAATCATCGAATCTTTGAACGCACATTGCGCCCATTAGTATTCTAGTGGGCATGCCTGTTCGAGCGTCATTTCAACCCTTAAGCCCCTGCTGCTT…
GU322436.1	Xylaria	palmicola	TP	TP	FN	TCCGTAGGTGGACCTGCGGAGGGATCATTAAAGAGTTATCCATAACTCCCAAACCCATGTGAACTTACCGTACGTTGCCTCGGCAGGTCGCGCTCGCCCCGTAGTACCCTACCCTACCCTGTAGGGGCCTACCCGGTGGCCGCGGGGAAGCTTGCCGGTGGCCCAGCCAAAAAAAACTCAGTATAATATTGTATCTCTGAACTTAACAACTAAATAAGTTAAAACTTTCAACAACGGATCTCTTGGTTCTGGCATCGATGAAGAACGCAGCGAAATGCGATAAGTAATGTGAATTGCAGAATTCAGTGAATCATCGAATCTTTGAACGCACATTGCGCCCATTAGTATTCTAGTGGGCATGCCTGTTCGAGCGTCATTTCAACCCTTAAGCCCCCGTTG…
JX256827.1	Xylaria	papulis	TP	TP	FN	ACAAGGTCTCCGTTGGTGAACCAGCGGAGGGATCATTAAAGAGTTTTGATAACTCCTCAACCCATGTGAACTTACCTTCTGTTGCCTCGGCAGGTCGCGCCTACCCTGTGGGCTCCTACCCTGTAGGACCCTACCCGGTGGTCGCGGTCACGCCTGCCGGTGGCCCGTTAAAACTTTCTGTGTATTCTAATGTTATTCTGAGTTAGCAACGAAAAAAATAAGTTAAAACTTTCAACAACGGATCTCTTGGTTCTGGCATCGATGAAGAACGCAGCGAAATGCGATAAGTAATGTGAATTGCAGAATTCAGTGAATCATCGAATCTTTGAACGCACATTGCGCCCATTAGTATTCTAGTGGGCATGCCTGTTCGAGCGTCATTTCAACCCTTAAGCCCTT…
GU322445.1	Xylaria	phyllocharis	TP	TP	FN	TCCGTAGGTGAACCTGCGGAGGGATCATTAGAGAGTTTACAACTCCCAAACCCCTGTGAACATACCGAACGTTGCCTCGGCGGGTCCCGGACGATCCCGGACGAGCCCCGCCGGCGGCCTACGAAACTCTGTTTGCTTAGCATTTTATACATCTGATAACAAACTAAATAAGTTAAAACTTTCAACAACGGATCTCTTGGTTCTGGCATCGATGAAGAACGCAGCGAAATGCGATAAGTAATGTGAATTGCAGAATTCAGTGAATCATCGAATCTTTGAACGCACATTGCGCCCACCAGTATTCTGGTGGGCATGCCTGTTCGAGCGTCATTTCAACCCTTAAGCCCCTGTTGCTTAGCGTTGGGAGCCCGCGGCCTGGCCGCAGCTCCCCAAATCCAT…
KY250415.1	Xylaria	plebeja	TP	TP	FN	TTAGAGGAAGTAAAAGTCGTAACAAGGTCTCCGTTGGTGAACCAGCGGAGGGATCATTAAAGAGTTCTATAACTCCAAACCCATGTGAACATACCTTACGTTGCCTCGGCAGGCCGCACCTACTACCCTGTCGCCCCTACCCTGTAGGACCTACCCGGTAGACGCAGGGTAAGCAGCCTGCCGGCGGCCCACGAAACTCTGTTTAGTACTGAATTCTGAATCAATAACTAAATAAGTTAAAACTTTCAACAACGGATCTCTTGGTTCTGGCATCGATGAAGAACGCAGCGAAATGCGATAAGTAATGTGAATTGCAGAATTCAGTGAATCATCGAATCTTTGAACGCACATTGCGCCCATTAGTATTCTAGTGGGCATGCCTGTTCGAGCGTCATTTCA…
KY250416.1	Xylaria	plebeja	TP	TP	TP	TCTTGGTCCATTTAGAGGAAGTAAAAGTCGTAACAAGGTCTCCGTTGGTGAACCAGCGGAGGGATCATTAAAGAGTTCTATAACTCCCAAACCCATGTGAACATACCTCATGTTGCCTCGGCAGGTCGCGTTTACCTAGTAGCCCCCTACCCTGTAGGGACTACCCGGTAGACGCGGGTAAGCCTGCCGGCGGCCCACGAAACTCTGTTTAGTATTGAATTCTGAACCTATAACTAAATAAGTTAAAACTTTCAACAACGGATCTCTTGGTTCTGGCATCGATGAAGAACGCAGCGAAATGCGATAAGTAATGTGAATTGCAGAATTCAGTGAATCATCGAATCTTTGAACGCACATTGCGCCCATTAGTATTCTAGTGGGCATGCCTGTTCGAGCGTC…
KY250414.1	Xylaria	plebeja	TP	TP	FN	TAGAGGAAGTAAAAGTCGTAACAAGGTCTCCGTTGGTGAACCAGCGGAGGGATCATTAAAGAGTTCTATAACTCCCAAACCCATGTGAACATACCTCATGTTGCCTCGGTAGGTCGCGCTTACCTAGTAGCCCTTACCCTGTAGGGTCTACCCGGTAGACGCGGGTAAGCCTGCCGGCGGCCCACGAAACTCTGTTTAGTATTGAATTCTGAACATTTAACTAAATAAGTTAAAACTTTCAACAACGGATCTCTTGGTTCTGGCATCGATGAAGAACGCAGCGAAATGCGATAAGTAATGTGAATTGCAGAATTCAGTGAATCATCGAATCTTTGAACGCACATTGCGCCCATTAGTATTCTAGTGGGCATGCCTGTTCGAGCGTCATTTCAACCCTTA…
EU272539.1	Xylaria	polymorpha	TP	TP	FN	TTTGGAAGGTAAAAAATCGTAACAAGGTCTCCGTTGGTGAACCAGCGGAGGGATCATTAAAGAGTTCTATAACTCCCAAACCCATGTGAACATACCGTACGTTGCCTCGGCACGCTGTATCTGCCCTGTGGGAAGCTACCCTGTAGCACCTACTCGGGAGATGCGTGAAGGCGTGCCGGCGGCCCAACCAACTCTGTTTGTTTTTGAATTCTGAGTTATAGTAAATACGTTAAAACTTTCAGCAACGGATCTCTTGGTTCTGGCATCGATGAAGAACGCAGCGAAATGCGATAAGTAATGTGAATTGCAGAATTTAGTGAATCATCGAATCTTTGAACGCACATTGCGCCCATTAGTATTCTAGTGGGCATGCCTGTTCGAGCGTCATTTCAACCCTTA…
KU712225.1	Xylaria	polymorpha	TP	TP	TP	TCTTGGTCATTTAGAGGAAGTAAAAGTCGTAACAAGGTCTCCGTTGGTGAACCAGCGGAGGGATCATTAAAGAGTTTTATAACTCCCAAACCCATGTGAACATACCGTACGTTGCCTCGGCAGGCTGCATCTCCCTGTGAGGTCCTACCCTGTAGGATGCTACGCTGTAAGGCTTAGCGGGAAGATGCATTAAAGCCTGCCGGCGGCCCATTAAACTCTGTTTATTTTTGAATTCTGAGGCTATAATAAATAAGTTAAAACTTTCAACAACGGATCTCTTGGTTCTGGCATCGATGAAGAACGCAGCGAAATGCGATAAGTAATGTGAATTGCAGAATTTAGTGAATCATCGAATCTTTGAACGCACATTGCGCCCACTAGTATTCTAGTGGGCATGCC…
AB512310.1	Xylaria	polymorpha	TP	TP	FN	TCTCGTTGGTGACCAGCGGAGGGATCATTAAAGAGTTCTATAACTCCTAAACCCATGTGAACATACCTTACGTTGCCTCGGCAGGTCGTGTCTACCCCGTAGCGCCCTACCCGGTAGACGCGGGTAAGCCNGCCGGCGGCCCACGAAACTCTGTTTAGTATTGAATTCTGAACATATAACGAAATAAGTTAAAACTTTCAACAACGGATCTCTTGGTTCTGGCATCGATGAAGAACGCAGCGAAATGCGATAAGTAATGTGAATTGCAGAATTCAGTGAATCATCGAATCTTTGAACGCACATTGCGCCCACTAGTATTCTAGTGGGCATGCCTGTTCGAGCGTCATTTCAACCCTTAAGCCTCTGTTGCTTAGTGTTGGGAGCCTACGGTCATAGTAG…
MG663248.1	Xylaria	polymorpha	TP	TP	FN	GAGGAAGTAAAAGTCGTAACAAGGTCTCCGTTGGTGAACCAGCGGAGGGATCATTAAAGAGTTTTATAACTCCCAAACCCATGTGAACATACCGTACGTTGCCTCGGCAGGCTGCGTCTCCCTGTGAGGTCTTACCCTGTAGGACGCTACGCTGTAAGGCTTATCGGGAAGATGCACTAAAGCCTGCCGGCGGCCCATTAAACTCTGTTTATTTTTGAATTCTGAGGTTATAATAAATAAGTTAAAACTTTCAACAACGGATCTCTTGGTTCTGGCATCGATGAAGAACGCAGCGAAATGCGATAAGTAATGTGAATTGCAGAATTTAGTGAATCATCGAATCTTTGAACGCACATTGCGCCCACTAGTATTCTAGTGGGCATGCCTGTTCGAGCGTCA…
MG012860.1	Xylaria	primorskensis	TP	TP	FN	TCCGTAGGTGAACCTGCGGAGGGATCATTAAAGAGTTCTATAACTCCCAAACCCATGTGAACATACCTTACGTTGCCTCGGCAGGTCGCGCCTACCCAGTATCGTCTTACCCTGTAAGACCTACCCGGTAGACTCGGGTAAGCTTGCCGGCGGCCTACGAAACTCTGTTTAATATTGAATTCTGAACGATAACCAAATAAAGTTAAAACTTTCAACAACGGATCTCTTGGTTCTGGCATCGATGAAGAACGCAGCGAAATGCGATAAGTAATGTGAATTGCAGAATTCAGTGAATCATCGAATCTTTGAACGCACATTGCGCCCATTAGTATTCTAGTGGGCATGCCTGTTCGAGCGTCATTTCAACCCTTAAGCCCTTGTTGCTTAGTGTTGGGGGCC…
KF192828.1	Xylaria	psidii	TP	TP	FN	CCTTCCGTAGGGTGAACCTGCGGAGGGATCATTAAAGAGTTATTACAACTCCTAAACCCATGTGAACTTACCGTACGTTGCCTCGGCAGGTCGCGCTCACCTCGTAGCACCCTACCACGTAGGGGCCTACTCGGTGGCCGCGGACTAAGCCTGTCGGTGGCCCAACCAAACTCTGTCAGTGATTGTGTCTTCTGAACTTGACAACGAAATACGTTAAAACTTTCAACAACGGATCTCTTGGTTCTGGCATCGATGAAGAACGCAGCGAAATGCGATAAGTAATGTGAATTGCAGAATTCAGTGAATCATCGAATCTTTGAACGCACATTGCGCCCATTAGTATTCTAGTGGGCATGCCTGTTCGAGCGTCATTTCAACCCTTAAGCCTCTGTTGCTTAG…
KP133461.1	Xylaria	schweinitzii	TP	TP	TP	ATCTTGGTCATTTTAGAGGAAGTAAAAGTCGTAACAAGGTCTCCGTTGGTGAACCAGCGGAGGGATCATTAAAGAGTTTATCAACTCCCAAACCCATGTGAACATACCATACGTTGCCTCGGCAGGCTACATCTGCTCTATTAGAGCGATGTGTAACCGGCCTGCCGGCGGTCCATTAACTCTGTTTATTTTTGAATTCTGAGGTTATATAAAATAAGTTAAAACTTTCAACAACGGATCTCTTGGTTCTGGCATCGATGAAGAACGCAGCGAAATGCGATAAGTAATGTGAATTGCAGAATTTAGTGAATCATCGAATCTTTGAACGCACATTGCGCCCATTAGTATTCTAGTGGGCATGCCTGTTCGAGCGTCATTTCAACCCTTAAGCCTTTGTTG…
KP133478.1	Xylaria	scruposa	TP	TP	TP	TCTTGGTCATTTAGAGGAAGTAAAAGTCGTAACAAGGTCTCCGTTGGTGAACCAGCGGAGGGATCATTAAAGAGTTCTATAACTCCCAAACCCATGTGAACATACCCTACGTTGCCTCGGCGCGCTGCACCTACCCTGTAGGATTTACCCTGTATGACCCTACCCTGTAGGACTTACCCGGTAGGACTTACCCGGTAGATGCACCGAAGCGTGCCGGCGGCCCAACCAACTCTGTTTTATTCTGTAATTCTGAGGTTATTTTAAATACGTTAAAACTTTCAGCAACGGATCTCTTGGTTCTGGCATCGATGAAGAACGCAGCGAAATGCGATAAGTAATGTGAATTGCAGAATTTAGTGAATCATCGAATCTTTGAACGCACATTGCGCATACAAGTAT…
KP133496.1	Xylaria	scruposa	TP	TP	TP	TCTTGGTCATTTAGAGGAAGTAAAAAGTCGTAACAAGGTCTCCGTTGGTGAACCAGCGGAGGGATCATTAAAGAGTTCTATAACTCCCAACCCATGTGAACATACCGTACGTTGCCTCGGCATGCTGCATCTACCCTGTGAGGTCCTACCCTGTAGGACTTACCCGGGAGGTGCGCTAAAGTCTGCCGGCGGCCCAACTAACTCTGTCTATTTTTGAATTCTGAGGTTATAATAAATATGTTAAAACTTTCAACAACGGATCTCTTGGTTCTGGCATCGATGAAGAACGCAGCGAAATGCGATAAGTAATGTGAATTGCAGAATTTAGTGAATCATCGAATCTTTGAACGCACATTGCGCCCATTAGTATTCTAGTGGGCATGCCTGTTCGAGCGTCAT…
GU322458.1	Xylaria	scruposa	TP	TP	FN	TCCGTAGGTGAACCTGCGGAGGGATCATTAAAGAGTTCTATAACTCCCAAACCCATGTGAACATACCGTACGTTGCCTCGGCATGCCGTACCTACCCTGTAGGCCTTACACTGTAAGACCTACCGGGGAGGTGCGCTGAAGGCCTGCCGATGGCCCATTCAACTCTGTTTATTTTTGAATTCTGAGTGTATAACAAATAAGTTAAAACTTTCAACAACGGATCTCTTGGTTCTGGCATCGATGAAGAACGCAGCGAAATGCGATAAGTAATGTGAATTGCAGAATTTAGTGAATCATCGAATCTTTGAACGCACATTGCGCCCATTAGTATTCTAGTGGGCATGCCTGTTCGAGCGTCATTTCAACCCTTAAGCCCCTGTTGCTTAGCGTTGGGAGCCT…
FJ707474.1	Xylaria	sibirica	TP	TP	FN	TCCGTAGGTGAACCTGCGGAGGGATCATTAAAGAGTTCTATGACTCCCAAACCCCTGTGAACATACCCTACGTTGCCTCGGCAGGTCGTTCCCATCTCGTAGGCTCGTCAGGGCCTGCGGGTGGGCGCGGGCAAGCCTGCCGGCGGCCCACGAAACTCTGTTTGATATTGAACTTCTGAACGTACAACTAAATAAGTTAAAACTTTCAACAACGGATCTCTTGGTTCTGGCATCGATGAAGAACGCAGCGAAATGCGATAAGTAATGTGAATTGCAGAATTCAGTGAATCATCGAATCTTTGAACGCACATTGCGCCCATTAGTATTCTAGTGGGCATGCCTGTTCGAGCGTCATTTCAACCCTTAAGCCCCTGTTGCTTAGCGTTGGGAGCCTACGGC…
GU300081.1	Xylaria	sicula	TP	TP	FN	TCCGTAGGTGAACCTGCGGAGGGATCATTAAAGAGTTCTAAAAAAACTCCCAAACCCATGTGAACTTACCTTTGTTGCCTCGGCAGGATCGACCAACTCCGACAGAGCCTACCCTGTAGGTGATGTTGGGCTGGCCGGCGAAGTCTTGCCGGTGGACCATCAAACTCTGTTTATTATACTGTTATTCTGAAATCATAACTAAATAAGTTAAAACTTTCAACAACGGATCTCTTGGTTCTGGCATCGATGAAGAACGCAGCGAAATGCGATAAGTAATGTGAATTGCAGAATTCAGTGAATCATCGAATCTTTGAACGCACATTGCGCCCATTAGTATTCTAGTGGGCATGCCTGTTCGAGCGTCATTTCAACCCTTAAGCCCTGTTGCTTAGTGTTGGG…
KR154920.1	Xylaria	sp.	FN	TP	FN	TTCCGTAGGTGACCCTGCGGAGGGATCATTAAAGAGTTCTATAACTCCCAAACCCATGTGAACATACCGTATGTTGCCTCGGCAGGTGGTGTCTACCCTGTGGTGCCTTACCCTGTAGGGCCTCCCTGGTAGATCCGGATAACCTGCCGGCGGCCCCTCAAATTCTGTTTAATAGTGAATTTTTGAACTATAACTAAATAAGTTAAAACTTTCACCAACGGATCTTTTGGTTCTGGCATCGATGAAGAACGCAGCGAAATGCGATAAGTAATGTGAATTGCAGAATTCAGTGAATCATGGAATCTTTGAACGCCCATTGCGCCCATTAGTATTTTAGTGGGCATGCCTGTTCGAGCGTCATTTCAACCCTTAAGCCTCTGTTGCTTAGTGTTGGGAGCC…
KR155088.1	Xylaria	sp.	TP	TP	FN	TTCCGTAGGTGAACCTGCGGAGGGATCATTAAAGAGTTCTATAACTCCTAAACCCATGTGAACATACCTTACGTTGCCTCGGCGGGTCGTGCCTACCCTGTGGTCGCCTTTTTCCTGTAAGGCATACCCGGTGGTCACGGGTAAGCCTGCCGACGGCCTATGAAGAAAAGACTCTGTTTAGCATTGAATCTCTGAAAAACACAACTAATTACGTTAAAACTTTCAACAACGGATCTCTTGGTTCTGGCATCGATGAAGAACGCAGCGAAATGCGATAAGTAATGTGAATTGCAGAATTCAGTGAATCATCGAATCTTTGAACGCACATTGCGCCCATTAGTATTCTAGTGGGCATGCCTGTTCGAGCGTCATTTCAACCCTTAAGCCCTCGTTGCTTAG…
FJ799949.1	Xylaria	sp.	TP	TP	FN	TGGAAGTAAAAGTCGTAACAAGGTCTCCGTTGGTGAACCAGCGGAGGGATCATTAAAGAGTTTTTACAACTCCCAAACCCCTGTGAACGTACCTCTTGTTGCCTCGGCAGGCCTCGCCTACCCTGTAGCGCCCTTACTCTGTAGGGCCTACCCGGGGAGTGCGGGGGTCCCTGCCGGCGGCCCGCAAAACTCTGTTTAGCACTGAATTTCTGAATATATAACTAAATAAGTTAAAACTTTCAACAACGGATCTCTTGGTTCTGGCATCGATGAAGAACGCAGCGAAATGCGATAAGTAATGTGAATTGCAGAATTCAGTGAATCATCGAATCTTTGAACGCACATTGCGCCCATTAGTATTCTAGTGGGCATGCCTGTTCGAGCGTCATTTCAACCCTT…
FJ799950.1	Xylaria	sp.	TP	TP	FN	TGGAAGTAAAAATCGTAACAAGGTCTCCGTTGGTGAACCAGCGGAGGGATCATTAGAGAGTTCTCATAAAACTCCCAAACCCATGTGAACATACCTTCTGTTGCCTCGGCAGGTCGCGCCGGCGCCGAACCGCGTAGCACCCCACCTCCGGTAGGGCCTACCCGGGACGAGCCGGCGGTCTCCCCTGCCGGCGGCCCACGAAACTCTGTTTTAGCATATTGAATTCTGAACGTATAACTAAATCAGTTAAAACTTTCAACAACGGATCTCTTGGTTCTGGCATCGATGAAGAACGCAGCGAAATGCGATAAGTAATGTGAATTGCAGAATTCAGTGAATCATCGAATCTTTGAACGCACATTGCGCCCATTAGTATTCTAGTGGGCATGCCTGTTCGAG…
HM535394.1	Xylaria	sp.	TP	TP	FN	TGACGTAATGTCTCGTTGGTGACCAGCGGAGGGATCATTAAAGAGTTATTACAACTCCCAAACCCCTGTGAACATACCTTCTCGTTGCCTCGGCAGGCCCTGGCCTACCCTGTAGCGCCCCTACGCTGTAGGGCCTGCTTAGGGGAGCGCCGGGGGGCCCTGCCGGCGGCCCACGAAACTCTGTTTAGCATTGAATTCTGAACGTATAACTAAATAAGTTAAAACTTTCAACAACGGATCTCTTGGTTCTGGCATCGATGAAGAACGCAGCGAAATGCGATAAGTAATGTGAATTGCAGAATTCAGTGAATCATCGAATCTTTGAACGCACATTGCGCCCATTAGTATTCTAGTGGGCATGCCTGTTCGAGCGTCATTTCAACCCTTAAGCCCCTGTTG…
KP133521.1	Xylaria	sp.	TP	TP	TP	TCTTGGTCATTTAGAGGAAGTAAAAGTCGTAACAAGGTCTCCGTTGGTGAACCAGCGGAGGGATCATTATAGAGTTTTCATAACTCCYAAAACCCCTGTGAACATACCGTACGTTGCCTCGGCAGGTCGTGCCTCACCCCGCAGCGTCCTACCCTGTAGGACCCTACCCGGTGGGCGCGGGTAAGCCTGCCGGCGGCCCACGAAAAACACTCTGTTTAATATTGAATCTCTGAACATTTGACAAAATACGTTAAAACTTTCAACAACGGATCTCTTGGTTCTGGCATCGATGAAGAACGCAGCGAAATGCGATAAGTAATGTGAATTGCAGAATTCAGTGAATCATCGAATCTTTGAACGCACATTGCGCCCATTAGTATTCTGATGGGCATGCCTGTT…
KP133524.1	Xylaria	sp.	TP	TP	TP	TCTTGGTCATTTAGAGGAAGTAAAAGTCGTAACAAGGTCTCCGTTGGTGAACCAGCGGAGGGATCATTAGAGAGTCTAAACAACTCCCAAAACCCATGTGAACATACCTCTCGTTGCCTCGGCCGGCTTCCGCACCTCGCGGGTCCAAAGCCTGCCGGCGGCCCAACAAACTCTGTTTTATGACAGCCTTATGAATATATAACCTAATACGTTAAAACTTTCAACAACGGATCTCTTGGTTCTGGCATCGATGAAGAACGCAGCGAAATGCGATACGTAATGTGAATTGCAGAATTTAGTGAATCATCGAATCTTTGAACGCACATTGCGCCCATTAGTATTCTAGTGGGCATGCCTGTTCGAGCGTCATTTCAACCCTTAAGCCCCTGTCGCTTAGCG…
JX436805.1	Xylaria	sp.	TP	TP	TP	TCTTGGTCATTTAGAGGAAGTAAAAGTCGTAACAAGGTCTCCGTTGGTGAACCAGCGGAGGGATCATTAAAGAGTTTTTACAACTCCCAAACCCCTGTGAACATACCTTCTGTTGCCTCGGCAGGCCCTGGCCTACCCTGTAGCGCCCCTACACTGTAGGGCTTGCTTTAGGGGGGCGCTGGGGGAACCTGCCGGCGGCCCGCAAAACTCTGTTTAGCATTGAATTCTGAACGTATAACTAAATAAGTTAAAACTTTCAACAACGGATCTCTTGGTTCTGGCATCGATGAAGAACGCAGCGAAATGCGATAAGTAATGTGAATTGCAGAATTCAGTGAATCATCGAATCTTTGAACGCACATTGCGCCCATTAGTATTCTAGTGGGCATGCCTGTTCGA…
KP133514.1	Xylaria	sp.	TP	TP	TP	TCTTGGTCATTTAGAGGAAGTAAAAGTCGTAACAAGGTCTCCGTTGGTGAACCAGCGGAGGGATCATTAAAGAGTTTTATAACTCCCAAACCCATGTGAACATACCCTATGTTGCCTCGGCATGCTGCGTCTACCTGGTAGGATCTTACCCTGTAGGACCTACCCGGGAGATGCGCCAAAGCCTGCCGGCGGCCCTGTTAACTCTGTTTATTTTTGAATTCTGAGGTTATAATAAATACGTTAAAACTTTCAGCAACGGATCTCTTGGTTCTGGCATCGATGAAGAACGCAGCGAAATGCGATAAGTAATGTGAATTGCAGAATTTAGTGAATCATCGAATCTTTGAACGCACATTGCGCCCATTAGTATTCTAGTGGGCATGCCTGTTCGAGCGTCAT…
KY250396.1	Xylaria	sp.	TP	TP	TP	TCTTGGTCATTTAGAGGAAGTAAAAGTCGTAACAAGGTCTCCGTTGGTGAACCAGCGGAGGGATCATTAAAGAGTTTAACAACTCCCAAACCCTGTGAATATACCGTACGTTGCCTCGGCAGGCTGCGTCTACCCTGTAACGTCCTACCCTGTAGGACCTACCTGGAAGGTGCGTTATAGCCTGTCGGCGGCCCAATTAACTCTGTTTATTTTTTGAATTCTGAGGTTATATTTAATAAGTTAAAACTTTCAACAACGGATCTCTTGGTTCTGGCATCGATGAAGAACGCAGCGAAATGCGATAAGTAATGTGAATTGCAGAATTTAGTGAATCATCGAATCTTTGAACGCACATTGCGCCCACTAGTATTCTGGTGGGCATGCCTGTTCGAGCGTCAT…
KP133507.1	Xylaria	sp.	TP	TP	TP	TCTTGGTCATTTAGAGGAAGTAAAAGTCGTAACAAGGTCTCCGTTGGTGAACCAGCGGAGGGATCATTAAAGAGTTCTATAACTCCCAAAACCCATGTGAACATACCAAACGTTGCCTCGGCAGTGCTGCACCTACCCCGTAAGACCCTACCCTGTAGAGGACTTACCCGGAAGATGCGTTAAAGCCTGCCGGCGGCCCAACCAACTCTGTTTATTTTGAATTCTGAGGTTATAATAAATACGTTAAAACTTTCAGCAACGGATCTCTTGGTTCTGGCATCGATGAAGAACGCAGCGAAATGCGATAAGTAATGTGAATTGCAGAATTTAGTGAATCATCGAATCTTTGAACGCACATTGCGCCCGCTAGTATTCTAGCGGGCATGCCTGTTCGAGCGT…
KP133509.1	Xylaria	sp.	TP	TP	TP	TCTTGGTCATTTAGAGGAAGTAAAAGTCGTAACAAGGTCTCCGTTGGTGAACCAGCGGAGGGATCATTAAAGAGTTAAATTACAACTCCCAAACCCCATGTGAACTTACCTTTTGTTGCCTCAGCAGGTCGTGTTTACCCTGCGAGCCCCTACCCTGTAGGGGCCTACCTGGTATACACGGGTACGCCTGCTAATGGCCCGGAAAACTCTGTTTATACTATGTCCTTCTGAATCTGTAATAACAAAATAAGTTAAAACTTTCAACAACGGATCTCTTGGTTCTGGCATCGATGAAGAACGCAGCGAAATGCGATAAGTAATGTGAATTGCAGAATTCAGTGAATCATCGAATCTTTGAACGCACATTGCGCCCACTAGTATTCTGGTGGGCATGCCTGT…
KP133526.1	Xylaria	sp.	TP	TP	TP	TCTTGGTCATTTAGAGGAAGTAAAAGTCGTAACAAGGTCTCCGTTGGTGAACCAGCGGAGGGATCATTAAAGAGTGTAATAACTCCCAAACCCATGTGAACTTACCTTTTGTTGCTTCGGCAGGTCATGTCCTACCCTGTAAGACCCTACCCTGTAGACACTTACCCGGTAGGCATTTACCCTGCCGATGGCCCATGAAACTCTGTTTATTTTATTATATTCTGAGTGGTTTATTCAATAAAGTTAAAACTTTCAACAACGGATCTCTTGGTTCTGGCATCGATGAAGAACGCAGCGAAATGCGATAAGTAATGTGAATTGCAGAATTCAGTGAATCATCGAATCTTTGAACGCACATTGCGCCCACTAGTATTCTAGTGGGCATGCCTGTTCGAGCGT…
KP133523.1	Xylaria	sp.	TP	TP	TP	TCTTGGTCATTTAGAGGAAGTAAAAAGTCGTAACAAGGTCTCCGTTGGTGAACCAGCGGAGGGATCATTAAAGAGTTTTATAACTCCCAAACCCTGTGAACGTACCCTATGTTGCCTCGGCAGGTCGCACTTACCCTGTAGAGCCTACCCTATAAGTCTTACCCTGTAAGACTTATCTGGTGGAACCTACCCGGTAGATGCGGGTAAGCCTGCCGGTGGCCCTTTAAAAAAATTCTGTTTTAGCATTGTATTTCTGAATGTATAACTAAATAAGTTAAAACTTTCAACAACGGATCTCTTGGTTCTGGCATCGATGAAGAACGCAGCGAAATGCGATAAGTAATGTGAATTGCAGAATTCAGTGAATCATCGAATCTTTGAACGCACATTGCGCCCATT…
JQ341073.1	Xylaria	sp.	TP	TP	FN	TCTTGGTCAATTAGAGGAAGTAAAAGTCGTAACAAGGTCTCCGTTGGTGAACCAGCGGAGGGATCATTAAAGAGTTCTATAACTCCCAAACCCCTGTGTACATACCTCTTGTTGCCTCGGCAGGTGGCGCCTACCCAGTAGTGCCCTACCCTGTAGGACTTACCCGGTAGGACCTACCCGGTAGACAACAGCCTCGGTTCCAATGGGGGATAATGCTTTACGAACGTACCTCCGATGCGAGTGTTGCAACTGACTGCATAATCCCCTTGTAAGGAGAAAAGCTTTAAGACCGTACCTCCTATGCGAGTGTTACAACTTTACTGCATAATACCCTTGCGGGGACCGAGGACGCCTGCCGGCGGCCCACGAAACTCTGTTTATTCTTGAATTCTGACAGTA…
AB512404.1	Xylaria	sp.	TP	TP	FN	TCTCGTTGGTGACCAGCGGAGGGATCATTAAAGAGTGTAATAACTCCCAAACCCATGTGAACATACCTCATGTTGCCTCGGCAGGTCGCGCCCCCTCGTAGGCCCTACCCTGTAAGGCTTACCCGGAAGGCGCGGGTACTCCTGCCGGCGGCCCACGAAACTCTGTCTCATCGTTGAATTCTGAACCTATAACTAAATAAGTTAAAACTTTCAACAACGGATCTCTTGGTTCTGGCATCGATGAAGAACGCAGCGAAATGCGATAAGTAATGTGAATTGCAGAATTCAGTGAATCATCGAATCTTTGAACGCACATTGCGCCCATTAGTATTCTAGTGGGCATGCCTGTTCGAGCGTCATTTCAACCCTTAAGCCCTTGTTGCTTAGCGTTGGGAGCCT…
KR093889.1	Xylaria	sp.	TP	TP	FN	TCTCCGTTGGTGAACCAGCGGAGGGATCATTATAGAGTTCTAAAAAACTCCCAAACCCATGTGGAACATACCTCTCGTTGCCTCGGCAGGTCGCTCCTACCCGGTAAACCCTACCCTGTAGGGCCTACCCTGTGGTCGCGGACAAGCCTGCCGGCGGACCAACAAACTCTGTTTACTATTGAACTTCTGATTTTATAAACTCAATGAGTTAAAACTTTCAACAACGGATCTCTTGGTTCTGGCATCGATGAAGAACGCAGCGAAATGCGATAAGTAATGTGAATTGCAGAATTCAGTGAATCATCGAATCTTTGAACGCACATTGCGCCCGCCAGCATTCTGGCGGGCATGCCTGTTCGAGCGTCATTTCAACCCTTAAGCCCCTGTTGCTTAGCGTTG…
KR093959.1	Xylaria	sp.	TP	TP	FN	TCTCCGTTGGTGAACCAGCGGAGGGATCATTATAGAGTTATCAAAAACTCCCAAACCCATGTGGAACATACCTTCAGTTGCCTCGGCAGGTCGCGCCTACCCGGTAGACCCTACCCTGTAGGACCTACCCCGTAGTCGCGGACGAGCCTGCCGACGGACCCACAAACTCTGTTTACTATTGTACGTCTGATTCTATAAACTCAATGAGTTAAAACTTTCAACAACGGATCTCTTGGTTCTGGCATCGATGAAGAACGCAGCGAAATGCGATAAGTAATGTGAATTGCAGAATTCAGTGAATCATCGAATCTTTGAACGCACATTGCGCCCGCCAGCATTCTGGCGGGCATGCCTGTTCGAGCGTCATTTCAACCCTTAAGCCCCTGTTGCTTAGCGTTG…
MF663574.1	Xylaria	sp.	TP	TP	FN	TCTCCGTTGGTGAACCAGCGGAGGGATCATTAAAGAGTTTTTACAACTCCCAAACCCCTGTGAACGTACCTCTTGTTGCCTCGGCAGGCCTCGCCTACCCTGTAGCGCCCTTACTCTGTAGGGCCTACCCGGGGAGTGCGGGGGTCCCTGCCGGCGGCCCGCAAAACTCTGTTTAGCACTGAATTTCTGAATATATAACTAAATAAGTTAAAACTTTCAACAACGGATCTCTTGGTTCTGGCATCGATGAAGAACGCAGCGAAATGCGATAAGTAATGTGAATTGCAGAATTCAGTGAATCATCGAATCTTTGAACGCACATTGCGCCCATTAGTATTCTAGTGGGCATGCCTGTTCGAGCGTCATTTCAACCCTTAAGCCCCTGTTGCTTAGCGTTGG…
KR093946.1	Xylaria	sp.	TP	TP	FN	TCTCCGTTGGTGAACCAGCGGAGGGATCATTAAAGAGTTGCTTATAACTCCTAAACCCATGTGAACTTACCTTTTGTTGCCTCGGCAGGTCGCGTCTATCCTGTTTTGTCCTGCCCTGCAGGACCTACCCGGTAGATGACGGGATAGCCTGCCGATGGCCCCGAGCAAACTTTGTGATAACATTGTAACTCTGAAGTTCTAACAAAATCAGTTAAAACTTTCAACAACGGATCTCTTGGTTCTGGCATCGATGAAGAACGCAGCGAAATGCGATAAGTAGTGTGAATTGCAGAATTTAGTGAATCATCGAATCTTTGAACGCACATTGCGCCCACTAGTATTCTGGTGGGCATGCCTGTTCGAGCGTCATTATCAACCCTTAAGCCTTTGTTGCTTAGT…
MF663592.1	Xylaria	sp.	TP	TP	FN	TCTCCGTTGGTGAACCAGCGGAGGGATCATTAAAGAGTTATTACAACTCCCAAACCCATGTGAACTTACCTTCTGTTGCCTCGGCAGGTCGTGACCTACCCTGTGAGGCCCTACCCTGTAGGGCCCTACCCGGTAGTCGCGGGTACGCCTGCCGGTGGCCCATGAAACTCTGTTTATTATTGTCATTCTGAATCTATAACTAAATAAGTTAAAACTTTCAACAACGGATCTCTTGGTTCTGGCATCGATGAAGAACGCAGCGAAATGCGATAAGTAATGTGAATTGCAGAATTCAGTGAATCATCGAATCTTTGAACGCACATTGCGCCCATTAGTATTCTAGTGGGCATGCCTGTTCGAGCGTCATTTCAACCCTTAAGCCCCCGTTGCTTAGCGTTA…
HQ901081.1	Xylaria	sp.	TP	TP	FN	TCGTAGGTGAACCTGCGGAGGGATCATTAGAGAGTTCTATAAAACTCCCAAACCCATGTGAACATACCTTCTGTTGCCTCGGCAGGCCGGCGCCGGCGCCCACCGCGTAGCACCCTACCCCGTAGGGCCTACCCGGGACGCGCCGGCGGCCCCTGCCGGCGGCCCACGAAACTCTGTTTAGCATATTGAATTCTGAACGTATAACTAAATCAGTTAAAACTTTCAACAACGGATCTCTTGGTTCTGGCATCGATGAAGAACGCAGCGAAACGCGATAAGTAATGTGAATTGCAGAATTCAGTGGATCATCGAATCTTTGAACGCACATTGCGCCCATTAGTATTCTAGTGGGCATGCCTGTTCGAGCGTCATTTCAACCCTCAAGCCCTCGTTGCTTGG…
MF435173.1	Xylaria	sp.	TP	TP	FN	TCGTAACAAGGTCTCCGTTGGTGAACCAGCGGAGGGATCATTAAAGAGTGTAATAACTCCCAAACCCATGTGAACATACCTCATGTTGCCTCGGCAGGTCGCGCCCTCTCGTAGGCCCTACCCTGTAAGGCTTACCCGGAAGGCGCGGGTACTCCTGCCGGCGGCCCACGAAACTCTGTCTCATCGTTGAATTCTGAACCTATAACTAAATAAGTTAAAACTTTCAACAACGGATCTCTTGGTTCTGGCATCGATGAAGAACGCAGCGAAATGCGATAAGTAATGTGAATTGCAGAATTCAGTGAATCATCGAATCTTTGAACGCACATTGCGCCCATTAGTATTCTAGTGGGCATGCCTGTTCGAGCGTCATTTCAACCCTTAAGCCCTTGTTGCTTA…
EF423534.1	Xylaria	sp.	TP	FN	FN	TCGTAACAAGGTCTCCGTTGGTGAACAGCGGAGGGACATTAAAGAGTTCTATAACTCCCAAACCCATGTGAACATACCATACGTTGCCTCGGCAGGTCGCGCCTACCCCGTAGCGTCCTACCCTATAGGACCTACCCGGTAGACGCGGGTAAGCCTGCCGGCGGCCCAAGAAACTCTGTTTAGTATTGAATTCTGAACCTATAACTAAATAAGTTAAAACTTTCAACAACGGATCTCTTGGTTCTGGCATCGATGAAGAACCAGCGAAATGCGATAAGTAATGTGAATTGCAGAATTCAGTGAATCATCGAATCTTTGAACGCACATTGCGCCCATTAGTATTCTAGTGGGCATGCCTGTTCGAGCGTCATTTCAACCCTTAAGCCCTCGTTGCTTAGT…
GU324756.1	Xylaria	sp.	TP	TP	FN	TCCGTAGGTGGACCTGCGGAGGGATCATTAAAGAGTTTATTAACTCCTAAACCCATGTGAACATACCTTCTGTTGCCTCGGCAGGCCGCGCAGTACCGGTGCAAGCCGGGCCCGTGCGGATCACCCTGCCGGTGGCCCAAGAAAACTCTGTCTGAACTTGACTTCTGAAAACATACTTAATAAGTTAAAACTTTCAACAACGGATCTCTTGGTTCTGGCATCGATGAAGAACGCAGCGAAATGCGATAAGTAATGTGAATTGCAGAATTCAGTGAATCATCGAATCTTTGAACGCACATTGCGCCCATTAGTATTCTAGTGGGCATGCCTGTTCGAGCGTCATTTCAACCCTTAAGCCCTAGTTGCTTAGCGTTGGGAGCCTACAGTGATGTAGTTCCT…
GU324758.1	Xylaria	sp.	TP	TP	FN	TCCGTAGGTGAACCTGCGGAGGGATCATTAGCGAGTTAGCAACTCCGAACCCTGTGAACGTACCCGTTGCCTCGGCCTCGTGCCGGGGGACCCAAACCCTTCTGTTAGTATCTCTGAACGCAAGCAAATACGTTAAAACTTTCAACAACGGATCTCTTGGTTCTGGCATCGATGAAGAACGCAGCGAAATGCGATAAGTAATGTGAATTGCAGAATTCAGTGAATCATCGAATCTTTGAACGCACATTGCGCCCGCCGGTATTCCGGCGGGCATGCCTGTTCGAGCGTCATTTCAACCCTTGAGCCCTGCTGCTCAGCGTTGGGGGCCTACCCCGGTAGCCCCCGAAAGTCAGTGGCGGGGCCGGTCGCACGCCCCGGACGTAGTAGATCTCTCTCGTC…
GU324759.1	Xylaria	sp.	TP	TP	FN	TCCGTAGGTGAACCTGCGGAGGGATCATTAGAGAGTTATCACAACTCCCGTACCCGTGTGAACGTACTCACAGTTGCCTCGGCGGGCCACTACGGCACGCCGGCGGCCCACCAAAAATCTGTTTCCTGTCGTCCTCTGAATCGACAACTAAATAAGTTAAAACTTTCAACAACGGATCTCTTGGTTCTGGCATCGATGAAGAACGCAGCGAAATGCGATACGTAATGTGAATTGCAGAATTCAGTGAATCATCGAATCTTTGAACGCACATTGCGCCCATCAGCATTCTGGTGGGCATGCCTGTTCGAGCGTCATTTCAACCCTTAAGCCCTTGTTGCTTAGCGTTGGGAGCCTACGGCCTGCCCGTAGCTCCTGGAAGGCAGTGGCGGAGTCGGTCTC…
GU322435.1	Xylaria	sp.	TP	TP	FN	TCCGTAGGTGAACCTGCGGAGGGATCATTAGAGAGTTAGCACGACTCCCAAACCCCATGCGAACTTACCGTACGTTGCCTCGGCAGGTCGCGCTCGCCCCGTAGCACCCCCTACCTCGTAGGGACCCTACCCGGTGGCCGCGGACCAAGCCTGCCGGTGGCCCAAACCAAACTCTGTGTTTAGTGTCTGTATCTCTGAGCTTGATAAAGGAAAAATAAAAGTTAAAACTTTCAACAACGGATCTCTTGGTTCTGGCATCGATGAAGAACGCAGCGAAATGCGATAAGTAATGTGAATTGCAGAATTCAGTGAATCATCGAATCTTTGAACGCACATTGCGCCCATTAGTATTCTAGTGGGCATGCCTGTTCGAGCGTCATTTCAACCCTTAAGCCCCTG…
EU179867.1	Xylaria	sp.	TP	TP	FN	TCCGTAGGTGAACCTGCGGAGGGATCATTAGAGAGTTAACACAACTCCCAAACCCCTGTGAACATACCTCTCGTTGCCTCGGTGGGCAGCCTCCCCGCGAGGGGGGGAACCTGTGCCTGCCGAAGGCCCACGAAAACTCTGTTTATTATTGTCTTCTGAACACATAACTAAATAGTTAAAACTTTCAACAACGGATCTCTTGGTTCTGGCATCGATGAAGAACGCAGCGAAATGCGATAAGTAATGTGAATTGCAGAATTCAGTGAATCATCGAATCTTTGAACGCACATTGCGCCCATCAGCATTCTGGTGGGCATGCCTGTTCGAGCGTCATTTCAACCCTTAAGCCCTCGTTGCTTAGTGTTGGGAGCCTACGGGGTCACACCCGTAGCTCCCCAA…
HQ435663.1	Xylaria	sp.	TP	TP	FN	TCCGTAGGTGAACCTGCGGAGGGATCATTAGAGAGTCTAAACAACTCCCAAACCCATTGTGAACATACCCTACGTTGCCTCGGCAGGCGCCCGGCTCCGCGACCCCTCGGGGCTGCGGGGTGGCCCTGCCGGCGGCCCACGAAACTTTTGTCTAGCACTGAATTCTGAGCCCGAGAGGGATAAAAACAAAATTAGTTAAAACTTTCAACAACGGATCTCTTGGTTCTGGCATCGATGAAGAACGCAGCGAAATGCGATAAGTAATGTGAATTGCAGAATTCAGTGAATCATCAAATCTTTGAACGCACATTGCGCCCGCCAGTATTCTGGCGGGCATGCCTGTCCGAGCGTCATTTCAAACCCTCAAGCCTCGTTGCTTGGTGTTGGGAGCCTACGGCT…
GU324757.1	Xylaria	sp.	TP	TP	FN	TCCGTAGGTGAACCTGCGGAGGGATCATTAGAGAGTATAAAAAACTCCCTACCCTGTGAACGTACCGGTTGCCTCGGCCCCCGTGCCGGCGGCACTAAACTCTTCTGTTAGTACTCTGAGCGAATACTGAATATCAAAACTTTCAACAACGGATCTCTTGGTTCTGGCATCGATGAAGAACGCAGCGAAATGCGATAAGTAATGTGAATTGCAGAATTCAGTGAACCATCGAATCTTTGAACGCACATTGCGCCCGCCAGCATTCTGGCGGGCATGCCTGTTCGAGCGTCATTTCTACCCTCGGGCCCCGTTGCCCGGTGTTGGGGGACCGCGTGCGGCCCCTGAAAGACATTGGCGGAGCCGGTGTCGTGCCCTGACGTAGTAGATTCTCGTCTTGGC…
HQ435661.1	Xylaria	sp.	TP	TP	FN	TCCGTAGGTGAACCTGCGGAGGGATCATTAAAGAGTTTTGATAAAACTCCCAAACCCATGTGAACTTACCTCTTGTTGCCTCGGCAGGTCGTACCTACCCTGTGGGCTCCTACCCTGTAGGAGCCTACCCGGTCGTTGCGGTCGTGCCTGCCGGTGGCCCGTCAAAGAAAACTTGTGTATTTTATGTTATTCTGAGTGGGCAACTAAAATAAGTTAAAACTTTCAACAACGGATCTCTTGGTTCTGGCATCGATGAAGAACGCAGCGAAATGCGATAAGTAATGTGAATTGCAGAATTCAGTGAATCATCGAATCTTTGAACGCACATTGCGCCCATTAGTATTCTAGTGGGCATGCCTGTTCGAGCGTCATTTTAACCCTTAAGCCCCTGTTGCTTAG…
GU322438.1	Xylaria	sp.	TP	TP	FN	TCCGTAGGTGAACCTGCGGAGGGATCATTAAAGAGTTTGTAACTCCCAAACCCATGTGAACATACCTTACGTTGCCTCGGCAGGTCGCGCATACCCCGTAGACCCCTACCCTGTAGGGCCTACCCGGTGGACGCGGATAAGCCTGCCGGCGGCCCACAAAACTCTGTTTAGCATTGTACTTCTGAACACTATAACTAAATAAGTTAAAACTTTCAACAACGGATCTCTTGGTTCTGGCATCGATGAAGAACGCAGCGAAATGCGATAAGTAATGTGAATTGCAGAATTCAGTGAATCATCGAATCTTTGAACGCACATTGCGCCCATTAGTATTCTAGTGGGCATGCCTGTTCGAGCGTCATTTCAACCCTTAAGCCCTGTTGCTTAGCGTTGGGAGCC…
GU324754.1	Xylaria	sp.	TP	TP	FN	TCCGTAGGTGAACCTGCGGAGGGATCATTAAAGAGTTTAACAAAACTCCCAAACCCATGTGAACTTACCTCTGTTGCCTCGGCAGGGCAGCGGTGGGCCCCAGGCTTCGTGCCCCGGGCCCGCCGCGGCTCACCCTGCCGGCGGCCCCTGAAAACTCTGTTTTAGTACCTGAATTCTGAACCTATAACCAAATAAGTTAAAACTTTCAACAACGGATCTCTTGGTTCTGGCATCGATGAAGAACGCAGCGAAATGCGATAAGTAATGTGAATTGCAGAATTCAGTGAATCATCGAATCTTTGAACGCACATTGCGCCCGTTAGTATTCTAGCGGGCATGCCTGTTCGAGCGTCATTTCAACCCTTAAGCCCTCGTTGCTTAGCGTTGGGAGCCTACCCC…
GU300082.1	Xylaria	sp.	TP	TP	FN	TCCGTAGGTGAACCTGCGGAGGGATCATTAAAGAGTTACCTAACTCCTAAACCCATGTGAACTTACCTCTGTTGCCTCGGCAGGTCCCGCCTCACCTAACCCGGTGGACGCGGACAAGCCTGCCGGTGGCCCACGAAACTCTGTTTACTTCTTGTATTCTGAACTCATAACTAAATAAGTTAAAACTTTCAACAACGGATCTCTTGGTTCTGGCATCGATGAAGAACGCAGCGAAATGCGATAAGTAATGTGAATTGCAGAATTCAGTGAATCATCGAATCTTTGAACGCACATTGCGCCCATTAGTATTCTAGTGGGCATGCCTGTTCGAGCGTCATTTCAACCCTTAAGCCCCTGTTGCTTAGTGTTGGGAGCCTACGATCTCGTAGCTCCTCAAAG…
JQ327859.1	Xylaria	sp.	TP	TP	FN	TCCGTAGGTGAACCTGCGGAGGGATCATTAAAGAGTGTAATAATTCCCTAACCCATGTGAACATACCTCATGTGCCCTCGTCAGTTCGCGCCTACCCCGTAGCGCCCTACCCTGTAGGACCTACCCGGCAGGCGCGGGTAACCCTGTCGGCGGCCCACGAAACTCATGTTTACTCTTGAATTCTGAACCTATAACTAAATAAGTTAAAACTTTCAACAACGGATCTCTTGGTTCTGGCATCGATGAAGAACGCAGCGAAATGCGATAAGTAATGTGAATTGCAGAATTCAGTGAATCATCGAATCTTTGAACGCACATTGCGCCCATTAGTATTCTAGTGGGCATGCCTGTTCGAGCGTCATTTCAACCCTTAAGCCCCTGTTGCTTAGCGTTGGGAGC…
AB255244.1	Xylaria	sp.	TP	TP	FN	TCCGTAGGTGAACCAGCGGAGGGATCATTAAAGAGTGTAATAACTCCCAAACCTCAATGTGAACATACCTCAATGTTGCCTCGGCAGGTCCGTGCCTCCCTCGTAGGTCCTACCCTGTAGGCTCCTACCCGGAAGGCGCGGGTACCCCTGCCGGTGGCCCAGGAAACTCTGTCTCATCGTTGAATTCTGAACCTATAACTAAATAAGTTAAAACTTTCAACAACGGATCTCTTGGTTCTGGCATCGATGAAGAACGCAGCGAAATGCGATAAGTAATGTGAATTGCAGAATTCAGTGAATCATCGAATCTTTGAACGCACATTGCGCCCATTAGTATTCTAGTGGGCATGCCTGTTCGAGCGTCATTTCAACCCTTAAGCCCTTGTTGCTTAGCGTTGG…
AB495009.1	Xylaria	sp.	TP	TP	FN	TAGGTGAACCTGCGGAGGGATCATTAAAGAGTTATTACAACTCCCAAACCCATGTGAACCTTACCATTTGTTGCCTCGGCAGGTCGCAGCTTACCCTGTGCGACCCTACCCTGTAGGGCCTCACCTGGTAGTTGCGGGTAATCCTGCCGGTGGTCTACCAAACTCTGTTTACTATGTTATTCTGAATATTATAACTAAATAAGTTAAAACTTTCAACAACGGATCTCTTGGTTCTGGCATCGATGAAGAACGCAGCGAAATGCGATAAGTAATGTGAATTGCAGAATTCAGTGAATCATCGAATCTTTGAACGCACATTGCGCCCATTAGTATTCTAGTGGGCATGCCTGTTCGAGCGTCATTTCAACCCTTAAGCCCCTGTTGCTTAGCGTTGGGAGC…
AB524030.1	Xylaria	sp.	TP	TP	FN	TAACAAGGTCTCCGTTGGTGAACCAGCGGAGGGATCATTAAAGAGTTATAACAACTCCCAAACCCATGTGAACTTACCTCTTGTTGCCTCGGCAGGATCGACCGCCCTCTGCGAGAGCCTACCCTGTAGGTGATCGATATGGCGGCCGGCCAAGTCCTGCCGGTGGCCCACGAAACTCTGTTTATTACTATTATCTCTGAATTACAAACAAAATAAGTTAAAACTTTCAACAACGGATCTCTTGGTTCTGGCATCGATGAAGAACGCAGCGAAATGCGATAAGTAATGTGAATTGCAGAATTCAGTGAATCATCGAATCTTTGAACGCACATTGCGCCCATTAGTATTCTAGTGGGCATGCCTGTTCGAGCGTCATTTCAACCCTTAAGCCCTGTTGCT…
AB512330.1	Xylaria	sp.	TP	TP	FN	GTTGGTGACCAGCGGAGGGATCATTAAAGAGTTACCTAACTCCCAAACCCATGTGAACTTACCTCTGTTGCCTCGGCAAGTCGCACCTTACCCCGTAAGACCCTACCCTGTAGGACCCTACCTGGTAGGTGCGCATGGCCTGCCGGCGGCCCACGAAACTCTGTTTTAATATTGTATTCTGAACCTATAACTAAATAAGTTAAAACTTTCAACAACGGATCTCTTGGTTCTGGCATCGATGAAGAACGCAGCGAAATGCGATAAGTAATGTGAATTGCAGAATTCAGTGAATCATCGAATCTTTGAACGCACATTGCGCCCATTAGTATTCTAGTGGGCATGCCTGTTCGAGCGTCATTTCAACCCTTAAGCCCCCGTTGCTTAGTGTTGGGAGCCTAC…
EU714398.1	Xylaria	sp.	TP	TP	FN	GTGAACCAGCGGAGGGATCATTAAAGAGTTTATAACTCCCAAACCCCATGCTCCCAAACCCCATGGTGAACATACCTAACGTTGCCTCGGCGGGTCGTACCTACCCTGATAGTGCACTTACCTGTAAGTGCCTACCCGGTAGGCACGGGTAAGCCCGCCGGCGCCCCATTAAACTCTGTTTAATTACTGGATATCTGAATTACAACTAAATAAGTTAAAACTTTCAACAACGGATCTCTTGGTTCTGGCATCGATGAAGAACGCAGCGAAATGCGATAAGTAATGTGAATTGCAGAATTCAGTGAATCATCGAATCTTTGAACGCACATTGCGCCCATTAGTATTCTAGTGGGCATGCCTGTTCGAGCGTCATTTCAACCCTTAAGCCTTCTGTTGCTT…
EU715606.1	Xylaria	sp.	TP	TP	FN	GTCTCCGTTGGTGAACCAGCGGAGGGATCATTATAGAGTTATCACAACTCCAAACCCATGTGAACATACCTATTGTTGCCTCGGCAGGTCGCAGATTGCCGGGAAAGGCCCTTACCCCCCTAACCCGGGAGGCCTACCCGGGAGCTGTGGTCAAGCCTGCCGATGGCCCGCAAAACTCTGGTTAGCACTGAAATTCTGAATCATAACTAAATAAGTTAAAACTTTCAACAACGGATCTCTTGGTTCTGGCATCGATGAAGAACGCAGCGAAATGCGATAAGTAATGTGAATTGCAGAATTCAGTGAATCATCGAATCTTTGAACGCACATTGCGCCCATTAGTATTCTAGTGGGCATGCCTGTTCGAGCGTCATTTCAACCCTTAAGCCCTTGTTGCTT…
EU715626.1	Xylaria	sp.	TP	TP	FN	GTCTCCGTTGGTGAACCAGCGGAGGGATCATTAAAGAGTTGTTCTAAACTCCCTACACCCCATGTGAACATACCTATCGTTGCTTCGGCAGGTCGCGTCTACCCTGTAAAGCTCCTTACCCTGGAGCACCTTACCCGGTAGACGCGGGTAGGCCTGCCGGTGGCCCACGAAGCAAACTCTTGTTTATTATTGAAATTCTGAATCTATAACTAAATAAGTTAAAACTTTCAACAACGGATCTCTTGGTTCTGGCATCGATGAAGAACGCAGCGAAATGCGATAAGTAATGTGAATTGCAGAATTCAGTGAATCATCGAATCTTTGAACGCACATTGCGCCCATTAGTATTCTAGTGGGCATGCCTGTTCGAGCGTCATTTCAACCCTTAAGCCCTCGTTG…
EU715681.1	Xylaria	sp.	TP	TP	FN	GTCTCCGTTGGTGAACCAGCGGAGGGATCATTAAAGAGAGTGTATAACTCCCTAACCCATGTGAACTTACCACTGTTGTTGCCTCGGCAGGCCGTGTCATTCTGTGCCACTGCTTGCCGGTGGCCTATTTAATTCTGTTTGTCATGTTATTCTGAAACTAAATAAGAAATTATTAAAACTTTCAACAACGGATCTCTTGGTTCTGGCATCGATGAAGAACGCAGCGAAATGCGATAAGTAATGTGAATTGCAGAATTCAGTGAATCATCGAATCTTTGAACGCACATTGCGCCCATTAGTATTCTAGTGGGCATGCCTGTTCGAGCGTCATTTCAACCCTTAAGCCTCTGTTGCTTAGCGTTGGGAGCCTACAGCTTCGGCTGTAGCTCCCTAAATTGA…
AB524023.1	Xylaria	sp.	TP	TP	FN	GTCGTAACAAGGTCTCCGTTGGTGAACCAGCGGAGGGATCATTAAAGAGTTCTATAACTCCCAAACCCATGTGAACATACCGTATGTTGCCTCGGCAGGTCGTGTCTACCCTGTGGTGCCCTACCCTGTAGGGCCTACCTGGTAGATCCGGATAGCCTGCCGACGGCCCCTCAAACTCTGTTTAATAGTGAATCTCTGAACTATAACTAAATAAGTTAAAACTTTCAACAACGGATCTCTTGGTTCTGGCATCGATGAAGAACGCAGCGAAATGCGATAAGTAATGTGAATTGCAGAATTCAGTGAATCATCGAATCTTTGAACGCACATTGCGCCCATTAGTATTCTAGTGGGCATGCCTGTTCGAGCGTCATTTCAACCCTTAAGCCTCTGTTGCTT…
AB524028.1	Xylaria	sp.	TP	TP	FN	GTCGTAACAAGGTCTCCGTTGGTGAACCAGCGGAGGGATCATTAAAGAGTTATTACAACTCCCAAACCCATGTGAACCTTACCCTATGTTGCCTCGGCAGGTCTGCAGCCTACCCTGTAAGACGCCTACCCTGTAGGAGTCCTACCCTGTAGTTGCGGGTAACCCTTGCCGGCGGTCTACTCAACTCTGTTTATTATTGTTATTCTGAATACTATAACTAAATAAGTTAAAACTTTCAACAACGGATCTCTTGGTTCTGGCATCGATGAAGAACGCAGCGAAATGCGATAAGTAATGTGAATTGCAGAATTCAGTGAATCATCGAATCTTTGAACGCACATTGCGCCCATTAGTATTCTAGTGGGCATGCCTGTTCGAGCGTCATTTCAACCCTTAAGC…
AB524021.1	Xylaria	sp.	TP	TP	FN	GTCGTAACAAGGTCTCCGTTGGTGAACCAGCGGAGGGATCATTAAAGAGTTATACAACTCCTAAACCCATGTGAACCTACCTTTGTTGCCTCGGCAGGTCTGCAGCTTACCCTGTGAGCCCCTACCCTGTAGGGACCTTACCCGGTAGTTGCGGATACAACCTGCCGGTGGTCTACTAAACTCTGTTTACTATGTTATTCTGAATAATATAACTAAATAAGTTAAAACTTTCAACAACGGATCTCTTGGTTCTGGCATCGATGAAGAACGCAGCGAAATGCGATAAGTAATGTGAATTGCAGAATTCAGTGAATCATCGAATCTTTGAACGCACATTGCGCCCATTAGTATTCTAGTGGGCATGCCTGTTCGAGCGTCATTTCAACCCTTAAGCCCCTG…
KP184329.1	Xylaria	sp.	TP	TP	FN	GTAACAAGGTCTCCGTTGGTGAACCAGCGGAGGGATCATTAAAGAGTTGTCCTAACTCCCAAACCCATGTGAATATACCGTACGTTGCCTCGGCAGGTCGCGGGCTCACCTCGTAGGCTTCTCCCCCTACTCGGTGGTTCGCGGATAAGCCTGCCGGTGGCCCCAACAAACTCTGTTATTATATGAATTTCTGAATGTAATAAACAAAATAAGTTAAAACTTTCAACAACGGATCTCTTGGTTCTGGCATCGATGAAGAACGCAGCGAAATGCGATAAGTAATGTGAATTGCAGAATTCAGTGAATCATCGAATCTTTGAACGCACATTGCGCCCATTAGTATTCTAGTGGGCATGCCTGTTCGAGCGTCATTTCAACCCTTAAGCCCCTGTTGCTTAG…
EF157664.1	Xylaria	sp.	TP	TP	FN	GTAACAAGGTCTCCGTTGGTGAACCAGCGGAGGGATCATTAAAGAGTTCTATAACTCCCAAACCCCTGTGAACATACCATGCGTTGCCTCGGCAGGTCGTGCCCGTCTCTCAGTAGCTTCACCTCGTGAGGCCTGCGGGCGGGCGCGGGCAAGCCTGCCGGCGGCCCCCTAAAACTCTGTCTATCACTGGAATTCTGAATCAGTAACGAATTAAGTTAAAACTTTCAACAACGGATCTCTTGGTTCTGGCATCGATGAAGAACGCAGCGAAATGCGATAAGTAATGTGAATTGCAGAATTCAGTGAATCATCGAATCTTTGAACGCACATTGCGCCCATTAGTATTCTAGTGGGCATGCCTGTTCGAGCGTCATTTCAACCCTTAAGCCCCTGTTGCTT…
JQ623492.1	Xylaria	sp.	TP	TP	FN	GTAACAAGGTCTCCGTTGGTGAACCAGCGGAGGGATCATTAAAGAGTTCTATAACTCCCAAACCCATGTGAACATACCTTACGTTGCCTCGGCAGGTCGCGCCTACCCAGTAGCCCCCTACCCTGTAGGACATACCCGGTAGACGCGGGTAAGCCTGCCGGCGGCCCACGAAACTCTGTTTATTATTGAATTCTGAACCTATAACTAAATAAGTTAAAACTTTCAACAACGGATCTCTTGGTTCTGGCATCGATGAAGAACGCAGCGAAATGCGATAAGTAATGTGAATTGCAGAATTCAGTGAATCATCGAATCTTTGAACGCACATTGCGCCCATTAGTATTCTAGTGGGCATGCCTGTTCGAGCGTCATTTCAACCCTTAAGCCTCTGTTGCTTAG…
MF784453.1	Xylaria	sp.	TP	TP	FN	GTAACAAGGTCTCCGTTGGTGAACCAGCGGAGGGATCATTAAAGAGTTCTATAACTCCCAAACCCATGTGAACATACCGTACGTTGCCTCGGCAGGTCGTGTCTACCCCGTAGCGCCCTACCCCGTAAGACCCTACCCTGTAGGACTTACCCGGTAGGACCTACCCGGCAGACGCGGGTAAGCCTGCCGGCGGCCCACGAAAACTCTGTTTTAGCATTGTACTTCTGAATACTATAACTAAATCAGTTAAAACTTTCAACAACGGATCTCTTGGTTCTGGCATCGATGAAGAACGCAGCGAAATGCGATAAGTAATGTGAATTGCAGAATTCAGTGAATCATCGAATCTTTGAACGCACATTGCGCCCATTAGTATTCTAGTGGGCATGCCTGTTCGAG…
KC867276.1	Xylaria	sp.	TP	TP	FN	GGTGAACCAGCGGAGGGACCATTATAGAGTCTAAAAAACTCCCAAACCCATGTGGACATACCTCAAGTTGCCTCGGCAGGTCGCGCCTACCTGGTAAGATCTTACCCTGTAAGATCTACCCTGTAAGCGCGGGTAAGCCTGCCAGTGGACCAACAAACTCTGTTTATTTTTGAATTCTGAATCTATAACTAAATAAGTTAAAACTTTCAACAACGGATCTCTTGGTTCTGGCATCGATGAAGAACGCAGCGAAATGCGATAAGTAATGTGAATTGCAGAATTCAGTGAATCATCGAATCTTTGAACGCACATTGCGCCCATTAGCATTCTAGTGGGCATGCCTGTTCGAGCGTCATTTCAACCCTTAAGCCCTGTTGCTTAGCGTTGGGAGCCTACAGT…
JQ862688.1	Xylaria	sp.	TP	FN	FN	GGCTTCGAGAGCGAGGCGGTCAACTCGTACAGGTTTCCGTAGGTGAACCTGCCCACGACCGTCACGCCTCTGACGAAAGTCCTACGCGGAATGCGCGGGTACCCCTGCCGGCGGCCCACGAAACTCTGTCTCATCGTTGAATTCTGAACCTATAACTAAATAAGTTAAAACTTTCAACAACGGATCTCTTGGTTCTGGCATCGATGAAGAACGCAGCGAAATGCGATAAGTAATGTGAATTGCAGAATTCAGTGAATCATCGAATCTTTGAACGCACATTGCGCCCATTAGTATTCTAGTGGGCATGCCTGTTCGAGCGTCATTTCAACCCTTAAGCCCTCGTTGCTTAGCGTTGGGAGCCTACGGCACCGTAGCTCCCCAAAGTCAGTGGCGGAGTCG…
KC181945.1	Xylaria	sp.	TP	TP	FN	GGAAGTAAAAGTCGTAACAAGGTCTCCGTTGGTGAACCAGCGGAGGGATCATTACTGAGTTTTCACAACTCCCGACCCATGTGAACTTACCTTACGTTGCCTCGGCAGGCGAGCCACCCGCGGGGGGCCTGCCGGTGGACTACTAAACTCTTGTTTTTTTGTTGAACTCTGAGTAAACAAACATCATAATCAAAACTTTCAACAACGGATCTCTTGGTTCTGGCATCGATGAAGAACGCAGCGAAATGCGATAAGTAATGTGAATTGCAGAATTCAGTGAATCATCGAATCTTTGAACGCACATTGCGCCCATTAGTATCCTAGTGGGCATGCCTGTTCGAGCGTCATTTCAACCCTTAAGCCTCTGTTGCTTAGTGTTGGGAGCCTACAGCACCTGTA…
KP400260.1	Xylaria	sp.	TP	TP	FN	GGAAGTAAAAGTCGTAACAAGGTCTCCGTTGGTGAACCAGCGGAGGGATCATTAAAGAGTTCTATAACTCCCAAACCCATGTGAACATACCGTATGTTGCTTCGGCAGGTCGCGTCTACCATGTTGTGTCCTACCCTGTAGGACCTACCCGGTAGATGCGGGTGGCCTGCCGGTGGCCCCTGAAACTCTGTTTAATAGTGAATCTCTGAACCACAACTTAATAAGTTAAAACTTTCAACAACGGATCTCTTGGTTCTGGCATCGATGAAGAACGCAGCGAAATGCGATAAGTAATGTGAATTGCAGAATTCAGTGAATCATCGAATCTTTGAACGCACATTGCGCCCATTAGTATTCTAGTGGGCATGCCTGTTCGAGCGTCATTTCAACCCTTAAGCC…
KR012879.1	Xylaria	sp.	TP	TP	FN	GGAAGTAAAAGTCGTAACAAGGTCTCCGTTGGTGAACCAGCGGAGGGATCATTAAAGAGTCTAAACAACTCCCAAACCCATGTGAATATACCATTTGTTGCCTCGGCAGGTCGCGCCTACCTAGTAGCACCCTACCCTGTAGGGCCTACCCGGAAGACGCGGATGACCTGTCGGTGGCCCACGAAACTCTGTCTAGTATTAAATTCTGAATCTATAACTAAATAAGTTAAAACTTTCAACAACGGATCTCTTGGTTCTGGCATCGATGAAGAACGCAGCGAAATGCGATAAGTAATGTGAATTGCAGAATTCAGTGAATCATCGAATCTTTGAACGCACATTGCGCCCATTAGTATTCTAGTGGGCATGCCTGTTCGAGCGTCATTTCAACCCTTAAGC…
JN225909.1	Xylaria	sp.	TP	TP	FN	GAAGTAAAAGTCGTAACAAGGTCTCCGTTGGTGAACCAGCGGAGGGATCATTAAAGAGTGTAATAACTCCCAAACCCATGTGAACATACCTCATGTTGCCTCGGCAGGTCGCGCCTACCCCGCAGACCCCTACCCTGTAGGGCCTACCCGGAAGGCGCGGGTAACCCTGCCGGCGGCCCACGAAACTCTGTTTAGTATTGAATTCTGAACCTATAACTAAATAAGTTAAAACTTTCAACAACGGATCTCTTGGTTCTGGCATCGATGAAGAACGCAGCGAAATGCGATAAGTAATGTGAATTGCAGAATTCAGTGAATCATCGAATCTTTGAACGCACATTGCGCCCATTAGTATTCTAGTGGGCATGCCTGTTCGAGCGTCATTTCAACCCTTAAGCC…
KP689115.1	Xylaria	sp.	TP	TP	TP	CTTGGTCATTTAGAGGAAGTAAAAGTCGTAACAAGGTCTCCGTTGGTGAACCAGCGGAGGGATCATTAGAGAGTTAACCTAACTCCCGAACCCATGTGAACCTACCACTGTTGCCTCGGCAGGTCGCACCCTACCCTGTGAGGCCCTACCCTGTAGGGCCCTCGCTCCGTAGGTGCGGGTAAGCCTGCCGGTGGCCCCCCGGAATTCTGTCTCTGTGCTGTATTCTGAAACCAAAACGAAATAAGTTAAAACTTTCAACAACGGATCTCTTGGTTCTGGCATCGATGAAGAACGCAGCGAAATGCGATAAGTAATGTGAATTGCAGAATTCAGTGAATCATCGAATCTTTGAACGCACATTGCGCCCACCAGTATTCTGGTGGGCATGCCTGTCCGAGC…
FJ755828.1	Xylaria	sp.	TP	TP	TP	CTTGGTCATTTAGAGGAAGTAAAAGTCGTAACAAGGTCTCCGTTGGTGAACCAGCGGAGGGATCATTAAAGAGTTTTAGAACTCCCAAACCCATGTGAACATACCGTACGTTGCCTCGGCAGGTCGCGTCTACCCTGTAGCACCCTACCCTGTAAGACCCCTACCCTGTAGGACTTACCCGGTAGGACTTACCCGGCAGACGCGGGTAAGCCTGCCGGCGGCCCACGAAAAAAAAAAAACTCTTGTTTTAGCATTGCAATTCTGAATACTATAACTAAATCAGTTAAAACTTTCAACAACGGATCTCTTGGTTCTGGCATCGATGAAGAACGCAGCGAAATGCGATAAGTAATGTGAATTGCAGAATTCAGTGAATCATCGAATCTTTGAACGCACATT…
KP689114.1	Xylaria	sp.	TP	TP	TP	CTTGGTCATTTAGAGGAAGTAAAAGTCGTAACAAGGTCTCCGTTGGTGAACCAGCGGAGGGATCATTAAAGAGTTTACACAACTCCTAAACCCATGTGAACTTACCTTTTGTTGCCTCGGCAGGTCGCGTTTACCCTGTGAGGGCCTACCCTGTAGGCTCTTACCTGGTGGACGTGGGCTCCCCTGCCGGCGGCCCGTTAAATTCTGTTTATTATATTATTTCTGAATCTATAACTAAATAAGTTAAAACTTTCAACAACGGATCTCTTGGTTCTGGCATCGATGAAGAACGCAGCGAAATGCGATAAGTAATGTGAATTGCAGAATTCAGTGAATCATCGAATCTTTGAACGCACATTGCGCCCATTAGTATTCTAGTGGGCATGCCTGTTCGAGCGT…
KP689112.1	Xylaria	sp.	TP	TP	TP	CTTGGTCATTTAGAGGAAGTAAAAGTCGTAACAAGGTCTCCGTTGGTGAACCAGCGGAGGGATCATTAAAGAGTTCTATAACTCCTAAACCCATGTGAACATACCTTACGTTGCCTCGGCAGGTCGCGCCTACCTCGTAGCGCCCTACCCTGTAGGGCCTACCCGGGAGACGCGGGTAAGCCTGCCGGCGGCCCACGAAACTCTGTCTGATATTAAATTCTGAACCTATAACTAAATGAGTTAAAACTTTCAACAACGGATCTCTTGGTTCTGGCATCGATGAAGAACGCAGCGAAATGCGATAAGTAATGTGAATTGCAGAATTCAGTGAATCATCGAATCTTTGAACGCACATTGCGCCCACTAGTATTCTAGTGGGCATGCCTGTTCGAGCGTCAT…
KP133508.1	Xylaria	sp.	TP	TP	TP	CTTGGTCATTTAGAGGAAGTAAAAGTCGTAACAAGGTCTCCGTTGGTGAACCAGCGGAGGGATCATTAAAGAGTTCTATAACTCCCAAACCCATGTGAACATACCGTACGTTGCCTCGGCGCGTTGCGTCTACCCTGTAAGGGCCTACCCTGTAGGACTTACCCTGCAGGACTTACCCTATAGGACCTACCCGGTAGGACTTACCCGGTAGGACTTACCCTATAGGGGAGATGCACTGAAGCGTGCCGGCGGCCCAACCAACTCTGTTTTATTTTGTAACTCTGAGGTTATAATAAATACGTTAAAACTTTCAACAACGGATCTCTTGGTTCTGGCATCGATGAAGAACGCAGCGAAATGCGATAAGTAATGTGAATTGCAGAATTTAGTGAATCATCG…
KP133519.1	Xylaria	sp.	TP	TP	TP	CTTGGTCATTTAGAGGAAGTAAAAGTCGTAACAAGGTCTCCGTTGGTGAACCAGCGGAGGGATCATTAAAGAGTTATACAACTCCTAAACCCATGTGAACATACCTTTTGTTGCCTCGGCAGGTCGCGGCCTACCCTGTAGGATACCTACCCTGTAGGATACCTACCCTGTAGGATACCTACCCTGTAGGATACCTACCCTGTAGGATACCTACCCTGCCGGTGGCCCGTCAAACTCTGTTTATTTTATGTTACTCTGAATCTTTGATTAAATAAGTTAAAACTTTCAACAACGGATCTCTTGGTTCTGGCATCGATGAAGAACGCAGCGAAATGCGATAAGTAATGTGAATTGCAGAATTCAGTGAATCATCGAATCTTTGAACGCACATTGCGCCCA…
KP689113.1	Xylaria	sp.	TP	TP	TP	CTTGGTCATTTAGAGGAAGTAAAAGTCGTAACAAGGTCTCCGTTGGTGAACCAGCGGAGGGATCATTAAAGAGTTATAAAAAACTCCCAAACCCCTGTGAATATACCTTACGTTGCCTCGGCAGGTCGCGCCTACCTTGTATGCTCCCCTACCCTGTAGGATTTACCCGGTAGACGCGGGTACCCCTGCCGGTGGCCCAAGAAACTCTGTTTACTATAGAATTCTGAACTTCTAACTAAATACGTTAAAACTTTCAACAACGGATCTCTTGGTTCTGGCATCGATGAAGAACGCAGCGAAATGCGATAAGTAATGTGAATTGCAGAATTCAGTGAATCATCGAATCTTTGAACGCACATTGCGCCCATTAGTATTCTAGTGGGCATGCCTGTTCGAGCG…
KP689116.1	Xylaria	sp.	TP	TP	TP	CTTGGTCATTTAGAGGAAGTAAAAGTCGTAACAAGGTCTCCGTTGGTGAACCAGCGGAGGGATCATTAAAGAGTGTTATAACTCCTAAACCTATGTGAATATACCGTATGTTGCTTCGGTAGGCTGCATCTATCCCGTGGGGTTCCCTTGGGAGATGTGGAAAAGCCTGCCGGCGGCCTATTTAATCCTGTTTAATTTTTTGAATTCTGAGGTTATAACTAATCAGTTAAAACTTTCAACAACGGATCTCTTGGTTCTGGCATCGATGAAGAACGCAGCGAAATGCGATAAGTAATGTGAATTGCAGAATTTAGTGAATCATCGAATCTTTGAACGCACATTGCGCCCATTAGTATTCTAGTGGGCATGCCTGTTCGAGCGTCATTTCAACCCTTAAGC…
KP689110.1	Xylaria	sp.	TP	TP	TP	CTTGGTCATTTAGAGGAAGTAAAAGTCGTAACAAGGTCTCCGTTGGTGAACCAGCGGAGGGATCATTAAAGAGTGTAACAACTCCCAAACCCATGTGAACATACCTCATGTTGCCTCGGCAGGTCGCGCCTCCTCGTAGGCCCTACCCTGTAGGCCCTACCCTGTAGGCCCTACCCTGTAGGCCCTACCCTGTAGGCCCTACCCGAAGGCGCGGGTACCCCTGCCGGCGGCCCACGAAACTCTGTCTCATAGTTGAATTCTGAACCTATAACTAAATAAGTTAAAACTTTCAACAACGGATCTCTTGGTTCTGGCATCGATGAAGAACGCAGCGAAATGCGATAAGTAATGTGAATTGCAGAATTCAGTGAATCATCGAATCTTTGAACGCACATTGCG…
KP689111.1	Xylaria	sp.	TP	TP	TP	CTTGGTCATTTAGAGGAAGTAAAAGTCGTAACAAGGTCTCCGTTGGTGAACCAGCGGAGGGATCATTAAAGAGTATAACAACTCCCAAACCCATGTGAACATACCTCATGTTGCCTCGGCAGGCCTCGCCTCTCTCGTAGGCCTTACCCTGTAAGGCATACCCGGGAGGCGCGGGCACCCCTGCCGGCGGCCCACGAAACTCTGTCTCATCGTTGAGTTCTGAACCCATAACTAAATAAGTTAAAACTTTCAACAACGGATCTCTTGGTTCTGGCATCGATGAAGAACGCAGCGAAATGCGATAAGTAATGTGAATTGCAGAATTCAGTGAATCATCGAATCTTTGAACGCACATTGCGCCCATTAGTATTCTAGTGGGCATGCCTGTTCGAGCGTCAT…
JN615250.1	Xylaria	sp.	TP	TP	FN	CTTCCGTAGGTGAACCTGCGGAGGGATCATTAAAGAGTTCTATAACTCCCAAACCCATGTGAACATACCGTACGTTGCCTCGGCAGGTCGCGACTACCCTGTAGCACCTTACCCTGTAAGACCCTACCCTGTAGGACTTTACCTGGTAGGACCTACCTGGCAGACGCGGGTAAGCCTGCCGGCGGCCCACGAAAACTCTGTTTCAGCATTGTACTTCTGAATACTATAACTAAATCAGTTAAAACTTTCAACAACGGATCTCTTGGTTCTGGCATCGATGAAGAACGCAGCGAAATGCGATAAGTAATGTGAATTGCAGAATTCAGTGAATCATCGAATCTTTGAACGCACATTGCGCCCATTAGTATTCTAGTGGGCATGCCTGTTCGAGCGTCATTT…
KU645984.1	Xylaria	sp.	TP	TP	FN	CTTCCGTAGGGGTGAACCTGCGGAGGGATCATTAAAGAGTTTTTACAACTCCCAAACCCCTGTGAACATACCTTCTGTTGCCTCGGCAGGCCCTGGCCTACCCTGTAGCGCCCCTACACTGTAGGGCCTGCTTTAGGGGGGCGCTGGGGGAACCTGCCGGCGGCCCGCAAAACTCTGTTTAGCATTGAATTCTGAACGTATAACTAAATAAGTTAAAACTTTCAACAACGGATCTCTTGGTTCTGGCATCGATGAAGAACGCAGCGAAATGCGATAAGTAATGTGAATTGCAGAATTCAGTGAATCATCGAATCTTTGAACGCACATTGCGCCCATTAGTATTCTAGTGGGCATGCCTGTTCGAGCGTCATTTCAACCCTTAAGCCCCTGTTGCTTAGC…
KU571514.1	Xylaria	sp.	FN	TP	FN	CGTAGGTGAACCTGCGGAGGGATCATTAAAGAGTTCTATAACTCCCAAACCCATGTGAACATACCGTATGTTGCCTCGGCAGGTCGTGTCTACCCTGTGGTGCCCTACCCTATAGGGCCTACCTGGTAGATCCGGATAACCTGCCGGCGGCCCCTCAAACTCTGTTTAATAGTGAATCTCTGAACTATAACTAAATAAGTTAAAACTTTCAACAACGGATCTCTTGGTTCTGGCATCGATGAAGAACGCAGCGAAATGCGATAAGTAATGTGAATTGCAGAATTCAGTGAATCATCGAATCTTTGAACGCACATTGCGCCCATTAGTATTCTAGTGGGCATGCCTGTTCGAGCGTCATTTCAACCCTTAAGCCTCTGTTGCTTAGTGTTGGGAGCCTAC…
AB449096.1	Xylaria	sp.	TP	TP	FN	CGTAGGTGAACCTGCGGAGGGATCATTAAAGAGTTATACAACTCCCACACCCATGTGAACGTACTTCCGTTGCCTCGGCGGGTCGCAGCCTACCCTGTAAGGACCTACCCTGTAGGGCCCTACCCTGTAGGCCGCGGTGAAGCCCGCCGGCGGCCCACGAAACTCTGTTTATACTGTATCTCTGAAAAAATAACTAAATAAGTTAAAACTTTCAACAACGGATCTCTTGGTTCTGGCATCGATGAAGAACGCAGCGAAATGCGATAAGTAATGTGAATTGCAGAATTCAGTGAATCATCGAATCTTTGAACGCACATTGCGCCCATTAGTATTCTAGTGGGCATGCCTGTTCGAGCGTCATTTCAACCCTCAAGCCCCTGTTGCTTGGTATTGGGAGCC…
KR002893.1	Xylaria	sp.	TP	TP	FN	CGTAGGGTGAACCTGCGGAGGGATCATTAAAGAGTTATTACAACTCCTAAACCCATGTGAACTTACCGTACGTTGCCTCGGCAGGTCGCGCTCACCCCGTAGCACCCTACCACGTAGGGGCCTACTCGGTGGCCGCGGACTAAGCCTGTCGGTGGCCCAACCAAACTCTGTCAGTGATTGTGTCTTCTGAACTTGACAACGAAATACGTTAAAACTTTCAACAACGGATCTCTTGGTTCTGGCATCGATGAAGAACGCAGCGAAATGCGATAAGTAATGTGAATTGCAGAATTCAGTGAATCATCGAATCTTTGAACGCACATTGCGCCCATTAGTATTCTAGTGGGCATGCCTGTTCGAGCGTCATTTCAACCCTTAAGCCCCTGTTGCTTAGTGTTG…
GQ906941.1	Xylaria	sp.	TP	TP	FN	CGTAACAAGGTCTCCGTTGGTGAACCAGCGGAGGGATCATTACAGAGTTATCTAAACTCCCAAACCCATGTGAACATACCTCGCGTTGCCTCGGCAGGTGGCGTCCTACCCCGCGAGACCTACCCTGTAGGACCCGTACCCGGTAAGGCGACCCTGCCGACGGCCCCCGAAACTCTGTTTTTTATAGCATTGGACTTCTGAAACGATAACTAAATCAGTTAAAACTTTCAACAACGGATCTCTTGGTTCTGGCATCGATGAAGAACGCAGCGAAATGCGATAAGTAATGTGAATTGCAGAATTCAGTGAATCATCGAATCTTTGAACGCACATTGCGCCCACTAGTATTCTGGTGGGCATGCCTGTTCGAGCGTCATTTCAACCCTTAAGCCCCTGTTG…
KR154988.1	Xylaria	sp.	TP	TP	FN	CCGAGGCAACGTCAGGTATGGTTTACATGGGTTTAGGAGTTACGAAACTCTTTAAGGATCCTTCCGTAGGTGAACCTGCGGAGGGATCATTAAAGAGTTTCGTAACTCCTAAACCCATGTAAACATACCTGACGTTGCCTCGGCAGGTCGCGCCTACGCTTACCCTGTAAGTCTTACCCTGTAAGTCCTACCCGGTAGACGCCGGTAAGCCTGCCGGCGGCCCGCGAAACTCTGTCTAGTATTGAATTCTGAACGTATAAATTAAAAAGTTAAAACTTTCAACAACGGATCTCTTGGTTCTGGCATCGATGAAGAACGCAGCGAAATGCGATAAGTAATGTGAATTGCAGAATTCAGTGAATCATCGAATCTTTGAACGCATATTGCGCCCATTAGTAT…
EU082788.1	Xylaria	sp.	TP	TP	FN	CAAGGTCTCCGTTGGTGAACCAGCGGAGGGATCATTATAGAGTTCTGAAAAGACTCCCAAAACCCGTGTGGACATACCCATGTTGCCTCGGCAGGCGCCCGCGCGGGGACCTCTCTCTCTCGCGCGGGCGACAAACGCCTGCCGGCGGACCACCAAACTCTGTTCCTAATAAGTTGAGTTCTGAACACGAAAACGTAATACGTTAAAACTTTCAACAACGGATCTCTTGGTTCTGGCATCGATGAAGAACGCAGCGAAATGCGATAAGTAATGTGAATTGCAGAATTCAGTGAATCATCGAATCTTTGAACGCACATTGCGCCCATTAGTATTCTAGTGGGCATGCCTGTTCGAGCGTCATTTCAACCCTTAAGCCCTCGTCGCTTAGCGTTGGGAGCC…
DQ780446.1	Xylaria	sp.	TP	TP	FN	CAAGGTCTCCGTTGGTGAACCAGCGGAGGGATCATTAAAGAGTTCTATAACTCCCAAACCCATGTGAACATACCTTACGTTGCCTCGGCAGGTCGCGCTATCCCGTAGCGTCTTACCCTGTAGGACCTACCCGGTAGACGCGGGTAAGCCTGCCGGCGGCCCACGAAACTCTGTTTAATATTGAATTCTGAACCTATAACTAAATAAGTTAAAACTTTCAACAACGGATCTCTTGGTTCTGGCATCGATGAAGAACGCAGCGAAATGCGATAAGTAATGTGGATTGCAGAATTCAGTGAATCATCGAATCTTTGAACGCACATTGCGCCCATTAGTATTCTAGTGGGCATGCCTGTTCGAGCGTCATTTCAACCCTTAAGCCTCTGTTGCTTAGTGTTG…
MF663544.1	Xylaria	sp.	TP	TP	FN	AGTAAAAGTCGTAACAAGGTCTCCGTTGGTGAACCAGCGGAGGGATCATTAAAGAGTTATACAACTCCTAAACCCATGTGAACCTACCTTTGTTGCCTCGGCAGGTCTGCAGCCTACCCCGTGAGGACCTACCCTGTAGGGACCTTACCCGGTAGTTGCAGGTTTTAACCTGCCGGTGGTCTATCAAACTCTGTTTACTATGTTATTCTGAATAATATAACTAAATAAGTTAAAACTTTCAACAACGGATCTCTTGGTTCTGGCATCGATGAAGAACGCAGCGAAATGCGATAAGTAATGTGAATTGCAGAATTCAGTGAATCATCGAATCTTTGAACGCACATTGCGCCCATTAGTATTCTAGTGGGCATGCCTGTTCGAGCGTCATTTCAACCCTTA…
GU934584.1	Xylaria	sp.	FN	TP	FN	AGGTCTCCGTAGGTGAACCAGCGGAGGGATCATTAAAGAGTTCTATAACTCCCAAAACCCATGTGAACATACCTCACGTTGCCTCGGCAGGTCGCGCCTACCTCGTAGCGTCCTACCCTGTAGGACCTACCCTGTAGACGCGGGTAAGCCTGCCGGCGGCCCACGAAACTCTGTTTAGCACTGAATTCTGAACCTATAACTAAATAAGTTAAAACTTTCAACAACGGATCTCTTGGTTCTGGCATCGATGAAGAACGCAGCGAAATGCGATAAGTAATGTGAATTGCAGAATTCAGTGAATCATCGAATCTTTGAACGCACATTGCGCCCATTAGTATTCTAGTGGGCATGCCTGTTCGAGCGTCATTTCAACCCTTAAGCCTCTGTTGCTTAGTGTTG…
KY250419.1	Xylaria	sp.	TP	TP	FN	AGAGGAAGTAAAAGTCGTAACAAGGTCTCCGTTGGTGAACCAGCGGAGGGATCATTAAAGAGTTCTATAACTCCAAACCCATGTGAACATACTGTACGTTGCCTTGGCAGGACCATGCATTACCTCTGTAAGCTTCCTACTTTGTAGGGCTTATTGTAGGACTGTATGCCTGCCAGTGGCGCCCACAAACTATGTTTTATTAAATTCTGAATTAGTAACTAAATAAGTTAAAACTTTCAACAACGGATCTCTTGGTTCTGGCATCGATGAAGAACGCAGCGAAATGCGATAAGTAATGTGAATTGCAGAATTCAGTGAATCATCGAATCTTTGAACGCACATTGCGCCCATTAGTATTCTAGTGGGCATGCCTGTTCGAGCGTCATTTCAACCCTTAAG…
AB285482.1	Xylaria	sp.	TP	TP	FN	AAGTCGTAACAAGGTCTCCGTTGGTGAACCAGCGGAGGGATCATTAAAGAGTTTATAACTCCCAAACCCCATGTGAACATACCTAACGTTGCCTCGGCGGGTCGTACCTACCCTGTAGTGCACTTACCTGTAAGTGCCTACCCGGTAGGCACGGGTAAGCCCGCCGGCGCCCCATTAAACTCTGTTTAATTACTGGATATCTGAATTACAACTAAATAAGTTAAAACTTTCAACAACGGATCTCTTGGTTCTGGCATCGATGAAGAACGCAGCGAAATGCGATAAGTAATGTGAATTGCAGAATTCAGTGAATCATCGAATCTTTGAACGCACATTGCGCCCATTAGTATTCTAGTGGGCATGCCTGTTCGAGCGTCATTTCAACCCTTAAGCCTTCTG…
GU300089.1	Xylaria	striata	TP	TP	FN	TCCGTAGGTGAACCTGCGGAGGGATCATTAAAGAGTTATCATAACTCCCAAACCCATGTGAACCTACCTTTGTTGCCTCGGCAAGTCTGCAGTTTACCCTGTGAGACCCTACCCTGTAGGGACCTTACCCGGTAATTGCAGGTAAAGCCTGCCGGTGGTCTATTAAACTCTGTTTACTATGTTATTCTGAATCATATAACTAAATAAGTTAAAACTTTCAACAACGGATCTCTTGGTTCTGGCATCGATGAAGAACGCAGCGAAATGCGATAAGTAATGTGAATTGCAGAATTCAGTGAATCATCGAATCTTTGAACGCACATTGCGCCCATTAGTATTCTAGTGGGCATGCCTGTTCGAGCGTCATTTCAACCCTTAAGCCCTTGTTGCTTAGCGTTG…
KP133531.1	Xylaria	subtorulosa	TP	TP	FN	TCTTGGTCATTTAGAGGAAGTAAAAGTCGTAACAAGGTCTCCGTTGGTGAACCAGCGGAGGGATCATTATAGTGAGTTACAGAACTCCTAACCCTATGTGAATATACTATACGTTGCCTCGGTAGGCTGCGTTTACCCTGTGGGGGCTTACCCTGTAGGCGAACCTACCCTGTAGTTCACTTACCATATGGGAACCTACCCTGTATGCGATCTACCCTGTAGTTCACTTACCCTGTGGGAACCTACCCTGTATGCGATCTACCCTGTAGCTCACTTACCCTGTAGGCCACTTACCCTGTGGGTGACGCGCTATGGCCTGCCGGCGGTCCAATTAACTCTGTTTATCTTTGAATTCTGAGGTTATATTTAATAAGTTAAAACTTTCAACAACGGATCTCT…
GU300091.1	Xylaria	venustula	TP	TP	FN	TCCGTAGGTGAACCTGCGGAGGGATCATTAAAGAGTTTTTACAACTCCCTAAACCCATGTGAACTTACCATTTGTTGCCTCGGCAGGTCGCGCTTAACCCCGTGAGACCCCTACCCTGTAGGGCCTTACCCGGTGGACGCGGGCTTCCCTGCCGGCGGCCCATCAAACTCTGTTTTTATATTATATTTTACATCTGAATCTATAACGGAATACGTTTAAAACTTTCAACAACGGATCTCTTGGTTCTGGCATCGATGAAGAACGCAGCGAAATGCGATAAGTAATGTGAATTGCAGAATTCAGTGAATCATCGAATCTTTGAACGCACATTGCGCCCATTAGTATTCTAGTGGGCATGCCTGTTCGAGCGTCATTTCAACCCTTAAGCCTCTGTTGCTT…
KP133505.1	Xylaria	Xylaria	TP	FN	FN	GTCTCCGTTGGTGAACCAGCGGAGGGATCATTAAAGAGTTTTTAACTCCTAAACCCATGTGAACATACCATATGTTGCCTCGGCAGGTCGCATACGATAAAGCTGCAAGGCTTATTTAGACTATGCGTTAAGGCCTGCCGGCGGTCCATTTAACGTTGGCTTTTAGAGACTACGTTCTACTATATAAATTTTGCTTTTAGTATTAATTAGTATACAAAGGGGCATCAAGGTTTGAATCCTGGAGTCTGGCTCGCCGGTAGGCATCTGTTTTAGTTAAACTAAAACGGGTGGTGAGGTTAAACTCCTCAGCTAGTTGACGTGGCGATAACCGAGAATACCTTTACTACTAGTTATAAATACTAGTTGTCGAGGAGTATTAAGTTGTTTAATTATATTTAA…
KC181941.1	Xylaria	Xylaria	TP	TP	FN	GGAAGTAAAAGTCGTAACAAGGTCTCCGTTGGTGAACCAGCGGAGGGATCATTACAGAGTTAACACAACTCCCGACCCATGTGAACATACCTTACGTTGCCTCGGCGGGCGAGCCCCCCGCCGAGTGTGGCCTGCCGGTGGATTACTAAACTCTGTTTTTTTGTTGAACTCTGAGTAAACAAACATAATAATCAAAACTTTCAACAACGGATCTCTTGGTTCTGGCATCGATGAAGAACGCAGCGAAATGCGATAAGTAATGTGAATTGCAGAATTCAGTGAATCATCGAATCTTTGAACGCACATTGCGCCCATTAGTATTCTAGTGGGCATGCCTGTTCGAGCGTCATTTCAACCCTTAAGCCCCTGTTGCTTAGTGTTAGGAGCCTACAGTCCTCT…
KP133343.1	Xylaria	Xylaria	TP	FN	FN	CTTGGTCATTTAGAGGAAGTAAAAGTCGTAACAAGGTCTCCGTTGGTGAACCAGCGGAGGGATCATTAAAGAGTTCTGTAACTCCCAAACCCATGTGAACATACCATACGTTGCCTCGGCATCTAGGCAAATTTACCTAGTAGGTTGCATAGCGAAACCCGTGCTGTCGTTAGTGCTACGAACTGGACTAATTGTCCTGCCAAGCCCGCCTGTGCAGGGGAATACGGTGTTGCCCTACGAGCCGTGATGTGAAACGGGGAGTAAGCCTGCCATAGGCGTCTCCCATGTTTTACTAGACGGAATAAGTAGGACGCCACATATTCCCAGCAGTCACAACAGTGGAACGCGGTGTGAGCCGCCAGTATACTGGACTGTGGTTACCCTACTAGGCTTTGCTGT…
KP218909.1	Xylaria	xylarioides	TP	TP	FN	AGTCGTAACAAGGTCTCCGTTGGTGAACCAGCGGAGGGATCATTAAAGAGTTATTACAACTCCCAAACCCATGTGAACATACCTTCTGTTGCCTCGGCAGGTCTGCAGCCTACCCTGTAAGCCCCTACCCTGTAGGGACCTTACCCGGTAGTTGCGGGTAAAGCCTGCCGGTGGTCTACTCAACTCTGTTTATTATGTTATTCTGAATACTATAACTAAATAAGTTAAAACTTTCAACAACGGATCTCTTGGTTCTGGCATCGATGAAGAACGCAGCGAAATGCGATAAGTAATGTGAATTGCAGAATTCAGTGAATCATCGAATCTTTGAACGCACATTGCGCCCATTAGTATTCTAGTGGGCATGCCTGTTCGAGCGTCATTTCAACCCTTAAGCCC…
