# Supplementary material for: Profiling grapevine trunk pathogens in planta: a case for community-targeted DNA metabarcoding
Source: BMC Microbiol. 2018 Dec 14;18:214. doi: 10.1186/s12866-018-1343-0 (PMC6295080; doi:10.1186/s12866-018-1343-0)
Supplement: Supplementary file 3 — Table S2. Table with the proportions of fungal DNA of pure cultures of six grapevine trunk pathogens mixed to create the mock samples. Samples m01 to m05 were created with a mix of equal proportions of the six species. Samples s01 to s21 were created with a mix of 10% of one or more species, and a remaining percentage of grape DNA. The values presented are the expected proportions of fungal DNA. (XLSX 9 kb) [file 12866_2018_1343_MOESM3_ESM.xlsx]

## Sheet: AdditionalFile3_TableS2
Additional File 3: Table S2 (XLSX). Table with the proportions of fungal DNA of pure cultures of six grapevine trunk pathogens mixed to create the mock samples
Species	m01	m02	m03	m04	m05	s01	s02	s03	s04	s05	s06	s07	s08	s09	s10	s11	s12	s13	s14	s15	s16	s17	s18	s19	s20	s21
Diplodia seriata	0.17	0.17	0.17	0.17	0.17	0	0	0	0	0	0	0	0	0	0	0	0	0	0	0	0	0	0	0	0	0
Neofusicoccum parvum	0.17	0.17	0.17	0.17	0.17	0	0	0	0	0	0	0	0	0	0	0	0	0	0	0	0	0	0	0	0	0
Phaeomoniella chlamydospora	0.17	0.17	0.17	0.17	0.17	0	0	0	0	0	0	1	1	1	0	0	0	0.5	0.5	0.5	0.5	0.5	0.5	0.33	0.33	0.33
Diaporthe ampelina	0.17	0.17	0.17	0.17	0.17	0	0	0	0	0	0	0	0	0	0	0	0	0	0	0	0	0	0	0	0	0
Phaeoacremonium minimum	0.17	0.17	0.17	0.17	0.17	0	0	0	1	1	1	0	0	0	0.5	0.5	0.5	0	0	0	0.5	0.5	0.5	0.33	0.33	0.33
Eutypa lata	0.17	0.17	0.17	0.17	0.17	1	1	1	0	0	0	0	0	0	0.5	0.5	0.5	0.5	0.5	0.5	0	0	0	0.33	0.33	0.33
