# Supplementary material for: Profiling grapevine trunk pathogens in planta: a case for community-targeted DNA metabarcoding
Source: BMC Microbiol. 2018 Dec 14;18:214. doi: 10.1186/s12866-018-1343-0 (PMC6295080; doi:10.1186/s12866-018-1343-0)
Supplement: Supplementary file 7 — Table S3. List of forward GTAA primers with linker and barcode sequences. (XLSX 46 kb) [file 12866_2018_1343_MOESM7_ESM.xlsx]

## Sheet: AdditionalFile4_TableS2
Additional File 7: Table S3 (XLSX). List of forward GTAA primers with linker and barcode sequences.
Primer name	Primer sequence from 5' to 3'
GTAA-For-b1	AACCAACCAGAAAACTTTCAACAACGGATC
GTAA-For-b2	AACCAAGGAGAAAACTTTCAACAACGGATC
GTAA-For-b3	AACCATCGAGAAAACTTTCAACAACGGATC
GTAA-For-b4	AACCATGCAGAAAACTTTCAACAACGGATC
GTAA-For-b5	AACCGCATAGAAAACTTTCAACAACGGATC
GTAA-For-b6	AACCGCTAAGAAAACTTTCAACAACGGATC
GTAA-For-b7	AACCGGAAAGAAAACTTTCAACAACGGATC
GTAA-For-b8	AACCGGTTAGAAAACTTTCAACAACGGATC
GTAA-For-b9	AACCTACGAGAAAACTTTCAACAACGGATC
GTAA-For-b10	AACCTAGCAGAAAACTTTCAACAACGGATC
GTAA-For-b11	AACCTTCCAGAAAACTTTCAACAACGGATC
GTAA-For-b12	AACCTTGGAGAAAACTTTCAACAACGGATC
GTAA-For-b13	AACGAACGAGAAAACTTTCAACAACGGATC
GTAA-For-b14	AACGAAGCAGAAAACTTTCAACAACGGATC
GTAA-For-b15	AACGATCCAGAAAACTTTCAACAACGGATC
GTAA-For-b16	AACGATGGAGAAAACTTTCAACAACGGATC
GTAA-For-b17	AACGCCATAGAAAACTTTCAACAACGGATC
GTAA-For-b18	AACGCCTAAGAAAACTTTCAACAACGGATC
GTAA-For-b19	AACGCGAAAGAAAACTTTCAACAACGGATC
GTAA-For-b20	AACGCGTTAGAAAACTTTCAACAACGGATC
GTAA-For-b21	AACGGCAAAGAAAACTTTCAACAACGGATC
GTAA-For-b22	AACGGCTTAGAAAACTTTCAACAACGGATC
GTAA-For-b23	AACGTACCAGAAAACTTTCAACAACGGATC
GTAA-For-b24	AACGTAGGAGAAAACTTTCAACAACGGATC
GTAA-For-b25	AACGTTCGAGAAAACTTTCAACAACGGATC
GTAA-For-b26	AACGTTGCAGAAAACTTTCAACAACGGATC
GTAA-For-b27	AAGCAACGAGAAAACTTTCAACAACGGATC
GTAA-For-b28	AAGCAAGCAGAAAACTTTCAACAACGGATC
GTAA-For-b29	AAGCATCCAGAAAACTTTCAACAACGGATC
GTAA-For-b30	AAGCATGGAGAAAACTTTCAACAACGGATC
GTAA-For-b31	AAGCCGAAAGAAAACTTTCAACAACGGATC
GTAA-For-b32	AAGCCGTTAGAAAACTTTCAACAACGGATC
GTAA-For-b33	AAGCGCAAAGAAAACTTTCAACAACGGATC
GTAA-For-b34	AAGCGCTTAGAAAACTTTCAACAACGGATC
GTAA-For-b35	AAGCGGATAGAAAACTTTCAACAACGGATC
GTAA-For-b36	AAGCGGTAAGAAAACTTTCAACAACGGATC
GTAA-For-b37	AAGCTACCAGAAAACTTTCAACAACGGATC
GTAA-For-b38	AAGCTAGGAGAAAACTTTCAACAACGGATC
GTAA-For-b39	AAGCTTCGAGAAAACTTTCAACAACGGATC
GTAA-For-b40	AAGCTTGCAGAAAACTTTCAACAACGGATC
GTAA-For-b41	AAGGAACCAGAAAACTTTCAACAACGGATC
GTAA-For-b42	AAGGAAGGAGAAAACTTTCAACAACGGATC
GTAA-For-b43	AAGGATCGAGAAAACTTTCAACAACGGATC
GTAA-For-b44	AAGGATGCAGAAAACTTTCAACAACGGATC
GTAA-For-b45	AAGGCCAAAGAAAACTTTCAACAACGGATC
GTAA-For-b46	AAGGCCTTAGAAAACTTTCAACAACGGATC
GTAA-For-b47	AAGGCGATAGAAAACTTTCAACAACGGATC
GTAA-For-b48	AAGGCGTAAGAAAACTTTCAACAACGGATC
GTAA-For-b49	AAGGTACGAGAAAACTTTCAACAACGGATC
GTAA-For-b50	AAGGTAGCAGAAAACTTTCAACAACGGATC
GTAA-For-b51	AAGGTTCCAGAAAACTTTCAACAACGGATC
GTAA-For-b52	AAGGTTGGAGAAAACTTTCAACAACGGATC
GTAA-For-b53	AATACCGCAGAAAACTTTCAACAACGGATC
GTAA-For-b54	AATACGCCAGAAAACTTTCAACAACGGATC
GTAA-For-b55	AATAGCGGAGAAAACTTTCAACAACGGATC
GTAA-For-b56	AATAGGCGAGAAAACTTTCAACAACGGATC
GTAA-For-b57	AATTCCGGAGAAAACTTTCAACAACGGATC
GTAA-For-b58	AATTCGCGAGAAAACTTTCAACAACGGATC
GTAA-For-b59	AATTCGGCAGAAAACTTTCAACAACGGATC
GTAA-For-b60	AATTGCCGAGAAAACTTTCAACAACGGATC
GTAA-For-b61	AATTGCGCAGAAAACTTTCAACAACGGATC
GTAA-For-b62	AATTGGCCAGAAAACTTTCAACAACGGATC
GTAA-For-b63	ACACACACAGAAAACTTTCAACAACGGATC
GTAA-For-b64	ACACACTGAGAAAACTTTCAACAACGGATC
GTAA-For-b65	ACACAGAGAGAAAACTTTCAACAACGGATC
GTAA-For-b66	ACACAGTCAGAAAACTTTCAACAACGGATC
GTAA-For-b67	ACACCACAAGAAAACTTTCAACAACGGATC
GTAA-For-b68	ACACCAGTAGAAAACTTTCAACAACGGATC
GTAA-For-b69	ACACCTCTAGAAAACTTTCAACAACGGATC
GTAA-For-b70	ACACCTGAAGAAAACTTTCAACAACGGATC
GTAA-For-b71	ACACGACTAGAAAACTTTCAACAACGGATC
GTAA-For-b72	ACACGAGAAGAAAACTTTCAACAACGGATC
GTAA-For-b73	ACACGTCAAGAAAACTTTCAACAACGGATC
GTAA-For-b74	ACACGTGTAGAAAACTTTCAACAACGGATC
GTAA-For-b75	ACACTCAGAGAAAACTTTCAACAACGGATC
GTAA-For-b76	ACACTCTCAGAAAACTTTCAACAACGGATC
GTAA-For-b77	ACACTGACAGAAAACTTTCAACAACGGATC
GTAA-For-b78	ACACTGTGAGAAAACTTTCAACAACGGATC
GTAA-For-b79	ACAGACAGAGAAAACTTTCAACAACGGATC
GTAA-For-b80	ACAGACTCAGAAAACTTTCAACAACGGATC
GTAA-For-b81	ACAGAGACAGAAAACTTTCAACAACGGATC
GTAA-For-b82	ACAGAGTGAGAAAACTTTCAACAACGGATC
GTAA-For-b83	ACAGCACTAGAAAACTTTCAACAACGGATC
GTAA-For-b84	ACAGCAGAAGAAAACTTTCAACAACGGATC
GTAA-For-b85	ACAGCTCAAGAAAACTTTCAACAACGGATC
GTAA-For-b86	ACAGCTGTAGAAAACTTTCAACAACGGATC
GTAA-For-b87	ACAGGACAAGAAAACTTTCAACAACGGATC
GTAA-For-b88	ACAGGAGTAGAAAACTTTCAACAACGGATC
GTAA-For-b89	ACAGGTCTAGAAAACTTTCAACAACGGATC
GTAA-For-b90	ACAGGTGAAGAAAACTTTCAACAACGGATC
GTAA-For-b91	ACAGTCACAGAAAACTTTCAACAACGGATC
GTAA-For-b92	ACAGTCTGAGAAAACTTTCAACAACGGATC
GTAA-For-b93	ACAGTGAGAGAAAACTTTCAACAACGGATC
GTAA-For-b94	ACAGTGTCAGAAAACTTTCAACAACGGATC
GTAA-For-b95	ACCAACCAAGAAAACTTTCAACAACGGATC
GTAA-For-b96	ACCAACGTAGAAAACTTTCAACAACGGATC
